# Supplementary material for: Gut–Heart Axis: Microbiome Involvement in Wild-Type Transthyretin Amyloidosis
Source: Int J Mol Sci. 2026 Apr 23;27(9):3763. doi: 10.3390/ijms27093763 (PMC13164311; doi:10.3390/ijms27093763)
Supplement: Supplementary file 1 [file ijms-27-03763-s001.zip]

Archive with 2 entries (2 files):
- ijms-4220742-Supplementary Table.xlsx
- ijms-4220742-Supplementary Figure.pdf
