# Supplementary material for: Gut–Heart Axis: Microbiome Involvement in Wild-Type Transthyretin Amyloidosis
Source: Int J Mol Sci. 2026 Apr 23;27(9):3763. doi: 10.3390/ijms27093763 (PMC13164311; doi:10.3390/ijms27093763)
Supplement: Supplementary file 1 [file ijms-27-03763-s001.zip › ijms-4220742-Supplementary Table.xlsx]

## Sheet: SOP_abundance_taxonomy
Supplementary Table S1: Relative abundance OTU.
Taxonomy relative count for each individual
								ATTR (n=8)								HFrEF(n=7)							Healthy (n=8)
Kingdom	Phylum	Class	Order	Family	Genus	Species	OTU	ATTR1	ATTR2	ATTR3	ATTR4	ATTR5	ATTR6	ATTR7	ATTR8	HFrEF1	HFrEF2	HFrEF3	HFrEF4	HFrEF5	HFrEF6	HFrEF7	Healthy1	Healthy2	Healthy3	Healthy4	Healthy5	Healthy6	Healthy7	Healthy8
d__Eukaryota	Incertae_Sedis	Incertae_Sedis	Incertae_Sedis	Incertae_Sedis	Blastocystis		a6d7f2aa99d16298ea3e1d04c1bd89b7	0	0	0	0	0	0	0	0	0	0	0	0	0	0	0	0	0	2.47078e-05	0	0	0	0	0
d__Bacteria	Proteobacteria	Alphaproteobacteria	Rickettsiales	Mitochondria	Mitochondria		28139a19d58b1204c924b365e831cf6c	0	1.27569e-05	3.67085e-05	0	0.00021569	0.000338445	0	0	0	0	0	0	0	0	0	0.000136863	0	7.41235e-05	0	1.58893e-05	0	0	1.37085e-05
d__Bacteria	Acidobacteriota	Acidobacteriae	Bryobacterales	Bryobacteraceae	Bryobacter		98f4df92ff7c601decd9ba6c0cfc8a2f	0	0	0	0	0	0	0	0	0	0	0	0	0	0	0	0	0	0	0	1.58893e-05	0	0	0
d__Archaea	Thermoplasmatota	Thermoplasmata	Methanomassiliicoccales	Methanomassiliicoccaceae	Methanomassiliicoccus		9801eeacf7ff36cf474e0732f4bced8b	0	0	0	0	0	0	0	9.1225e-05	0	0	0	0	0	0	0	0	0	0	0	0	0	0	0
d__Archaea	Euryarchaeota	Methanobacteria	Methanobacteriales	Methanobacteriaceae	Methanosphaera		d19bb6b473f6bab1803a53b2c9ea1874	0	0	0	0	0	0.00753809	0	0.0104909	0	0	0.000150783	0	0	0	0	0	0	0.00645492	0	0	0	0	0
d__Archaea	Euryarchaeota	Methanobacteria	Methanobacteriales	Methanobacteriaceae	Methanobrevibacter		91dc84ebadabc9153b19cf300cbfa59b	0	0.0836214	0.0200489	0	0.00432054	0.0836082	0	0.0970385	0	0.0520892	0.000188479	0.0806304	0.0786396	0	0	0	0.0168921	0.00373706	0	0	0	0.260235	2.05627e-05
d__Archaea	Crenarchaeota	Nitrososphaeria	Nitrososphaerales	Nitrososphaeraceae	Candidatus_Nitrocosmicus		c1e9453f54b871a186b77ee66d2188cd	0	0	0	0	0.000930164	0	0	0	0	0	0	0	0	0	0	0	0	0	0	0	0	0	0
d__Bacteria	Verrucomicrobiota	Verrucomicrobiae	Opitutales	Puniceicoccaceae	uncultured		95de251cc831665e7f2e3454bf3397b5	0	2.55138e-05	0	0	0	0.000276909	0	2.48795e-05	0	0	0	0	0	0	0	0	0	0	0	0	0	0	0
d__Bacteria	Verrucomicrobiota	Verrucomicrobiae	Chthoniobacterales	Chthoniobacteraceae	Candidatus_Udaeobacter		fbcf4a1cc53268deff25e15a8c6d0427	0	0	0	0	0	0	0	0	0	0	0	0	0	0	0	0	0	0	0	1.58893e-05	0	0	0
d__Bacteria	Verrucomicrobiota	Verrucomicrobiae	Chthoniobacterales	Chthoniobacteraceae	Chthoniobacter		21fd3facf4c40111e0199232225a49b2	0	0	0	0	0	0	0	0	0	0	0	0	0	0	0	0	0	0	0	0	0	0	1.37085e-05
d__Bacteria	Verrucomicrobiota	Verrucomicrobiae	Verrucomicrobiales	Akkermansiaceae	Akkermansia		31f232781685558bf9d62e35e8f237f9	0	0.000133947	6.72989e-05	0	0	0	0.000302806	0.0146789	7.16883e-05	0	0	1.45937e-05	0	0.00549443	0	0	0.0379139	0.000129716	0	0.0136092	0.0369963	0.0425213	0.000281024
d__Bacteria	Cyanobacteria	Cyanobacteriia	Chloroplast	Chloroplast	Chloroplast		46b4280523bb712866e869fce411cfd7	0	0	0.000312022	0	0	0	0	0	0	0	0	0	0	0	0	0.000827696	0	0	0	0	0	1.43242e-05	0
d__Bacteria	Cyanobacteria	Vampirivibrionia	Gastranaerophilales	Gastranaerophilales	Gastranaerophilales		fc57110feeebfef2e2576c02ff3b85f3	0	0	6.11808e-05	0	6.06628e-05	0.000350752	0	0	1.30342e-05	0	0	0	4.58362e-05	0	0	0.00355192	3.0143e-05	0	0.000111782	0	0.00595877	0.000529995	0
d__Bacteria	Actinobacteriota	Coriobacteriia	Coriobacteriales	uncultured	uncultured		1fcbf242cfcb0ef9b195821d028947ed	0	0.000293409	0.000146834	0	0	0	0	0.000281968	0	0	0	0	5.34755e-05	0	0	0	0	0	0	0	0	0	0
d__Bacteria	Actinobacteriota	Coriobacteriia	Coriobacteriales	Eggerthellaceae	Parvibacter		7607f0112e1559791955a4f71a92e9b1	0	0	0	0	0	0	0	0	0	0	0	8.75625e-05	0	0.000231566	0	0	3.61716e-05	0	0	0	0	0	9.59594e-05
d__Bacteria	Actinobacteriota	Coriobacteriia	Coriobacteriales	Eggerthellaceae	Adlercreutzia		3338e572407b529e052049ac657a45ae	0	0.000248759	0.000116243	0	0.000155027	0	0.00189534	0.000215623	0.00112094	0.0024964	0	0	0.000145148	0.00464535	0.000175361	0.000931973	0.00180255	6.17696e-05	0	0	0.00171784	0.000336618	0.000253607
d__Bacteria	Actinobacteriota	Coriobacteriia	Coriobacteriales	Eggerthellaceae	Paraeggerthella		238e9e384a46ee3ebd430e03c4d622d2	0	0	0	0	0	0	0	0	0	0	0	0	0	0	0	0	0	0	0	6.35571e-05	0	0	0
d__Bacteria	Actinobacteriota	Coriobacteriia	Coriobacteriales	Eggerthellaceae	Slackia		ea1f8fed8b03e522371bc1636f3fdaa0	0.00213921	0.000892982	0.00119303	0	0	0.000196913	0	0	9.77568e-05	0	0.000640827	0.00277281	3.81968e-05	0	0	0.000684315	0.00218235	0.000123539	0	0	0	0.000931072	0.00128174
d__Bacteria	Actinobacteriota	Coriobacteriia	Coriobacteriales	Eggerthellaceae	Senegalimassilia		b34f978325ec702ce77ccddf8667e2dc	0.00166038	0.00205386	0.00156623	0.00383126	0	0.00118763	0	0.00199036	0	0	0.000467427	0.00474297	0.00206263	0	0	0	0	0.000321202	0.00223564	0.0530702	0	0.0101344	0.00738202
d__Bacteria	Actinobacteriota	Coriobacteriia	Coriobacteriales	Eggerthellaceae	Enterorhabdus		cc1f0a633f6d506f2a4a956fe00f6221	0.000677831	7.65414e-05	6.11808e-05	5.73052e-05	0	0.000178453	0.00011215	0.00034002	0	0.00131154	0.000429731	0.00105805	0.00203207	0.00104556	0	3.91037e-05	0.000415973	0	0.000407205	0	0.000250519	0.00264997	0.00332431
d__Bacteria	Actinobacteriota	Coriobacteriia	Coriobacteriales	Eggerthellaceae	CHKCI002		7d2100b8af6eac1cbc4e87185da882e7	0	0	0	0	0	0	0	0	0.000208548	0	0	0	0	0	0	0	0.000488317	0	0	0	9.84182e-05	0	0
d__Bacteria	Actinobacteriota	Coriobacteriia	Coriobacteriales	Eggerthellaceae	Eggerthella		99a970b879d98d4c45a6efe8b99f85af	0	0	0	0.000155543	9.43644e-05	0	0.000583182	0.00244649	0.00132298	0.0022803	0	2.91875e-05	0.000137508	0.000161394	0.000480337	6.51729e-05	9.0429e-05	0	0	0.011774	0.00111839	0.000895262	9.59594e-05
d__Bacteria	Actinobacteriota	Coriobacteriia	Coriobacteriales	Eggerthellaceae	Gordonibacter		d5d033f5d15a8ef02d13108ff7c2504e	0	0	0	0	4.71822e-05	0	0.000448601	0.000323434	0.00038451	0.000283174	0	0	3.81968e-05	0.00201392	0.000144863	3.25865e-05	6.0286e-05	0	0	0	0.000697874	5.72967e-05	6.85424e-05
d__Bacteria	Actinobacteriota	Coriobacteriia	Coriobacteriales	Coriobacteriales_Incertae_Sedis	Raoultibacter		ea337a019728bf3beede52626062f6b5	0	0	3.67085e-05	0	0	0	0.000168226	0	0.00013686	0	0	0.000102156	0	0	0	0	0	0	0	0	0	0	0
d__Bacteria	Actinobacteriota	Coriobacteriia	Coriobacteriales	Coriobacteriales_Incertae_Sedis	uncultured		4b7c8c40ae5fff5e09a36a3e89be7bac	0	0.000331679	6.11808e-05	8.18645e-05	0	0	0	0.00015757	0.000325856	0.000275722	0	0.000160531	0	0.00465939	0	0	0.00646869	0	1.59688e-05	0.00011917	0	0.000909586	0.000445526
d__Bacteria	Actinobacteriota	Coriobacteriia	Coriobacteriales	Eggerthellaceae	uncultured		5b73624389bdeefe2e60939ff943220f	0	0	0.00320587	0	0.000909943	0.001643	0	0	0	0	0.000309105	0.00310117	0.0029106	0	0.0012199	0	0	0.000932721	0	0	0	0.00158998	0
d__Bacteria	Actinobacteriota	Coriobacteriia	Coriobacteriales	Atopobiaceae	Olsenella		701421f64eeb8d049669187c06479669	0	0	0	0	0	9.84567e-05	5.60752e-05	0	0	1.49039e-05	0.000294027	0	3.05574e-05	0	0	0	0	0.000413856	5.58909e-05	0	0	0	4.79797e-05
d__Bacteria	Actinobacteriota	Coriobacteriia	Coriobacteriales	Atopobiaceae	Atopobium		b5535906e07afe6a43b5eb8216e636c5	4.97491e-05	0	0.000152952	0	0	0	0	0	0	0	0	0	0	0	0	0	0	0	2.39532e-05	0	0	3.58105e-05	3.42712e-05
d__Bacteria	Actinobacteriota	Coriobacteriia	Coriobacteriales	Atopobiaceae	uncultured		ad089f498f73ce52c41fb8523f022eea	4.35304e-05	5.7406e-05	0	0	0	6.7689e-05	0	0	0	0	0.000309105	0.000685906	0.00185636	0.000624526	3.8122e-05	0	0	0	9.5813e-05	0	0	0.00030797	0.000390692
d__Bacteria	Actinobacteriota	Coriobacteriia	Coriobacteriales	Coriobacteriaceae	Collinsella		d443d45b9452b33e2f15317f488a8aff	0.0272625	0.00908291	0.00941572	0.019361	0	0.00266448	0.0442545	0.00391438	0.0299266	0.0815765	0.0038525	0.0187603	0.017899	0.01842	0	0.00881138	0.0243555	0.00226694	0.00843953	0	3.57884e-05	0.00372429	0.0611399
d__Bacteria	Actinobacteriota	Coriobacteriia	Coriobacteriales	Atopobiaceae	Libanicoccus		9363351e364f395d003901f1a7c0fa13	0.0038369	0	0	0	0	7.38425e-05	0	0	0	0	0.000542819	0	0	0	0	0	0	0	0	0	0	0	0
d__Bacteria	Actinobacteriota	Thermoleophilia	Gaiellales	Gaiellaceae	Gaiella		13b25f6ae3c3ea7d8eb26911f6d92fa1	0	0	0	0	0	0	0	0	1.30342e-05	0	0	0	0	0	0	0	0	0	0	0	0	0	0
d__Bacteria	Actinobacteriota	Thermoleophilia	Solirubrobacterales	Solirubrobacteraceae	Conexibacter		b896ede22b93e69a7f99b743751c2a20	0	0	0	0	0	0	0	0	0	0	0	0	0	1.40343e-05	0	0	0	0	0	0	0	0	0
d__Bacteria	Actinobacteriota	Actinobacteria	Bifidobacteriales	Bifidobacteriaceae	Bifidobacterium		6a8e34c34c852052fbb2ef47f31923cf	0.0462293	0.00128207	0.000110125	0.0189107	2.69613e-05	0.0119133	0.00971222	0.00140155	0.233502	0.0127056	0.000309105	0.00753037	0.00527116	0.192852	0.00237881	0.00186395	0	0.0207916	4.79065e-05	0.147643	0	0	0.0988999
d__Bacteria	Actinobacteriota	Actinobacteria	Bifidobacteriales	Bifidobacteriaceae	Alloscardovia		8a627a2352d57f70cfe968502ceab41c	0.000230089	0	0	0	0	0	0	0	0	0	0	0	0	0	0	0	0	0	0	0	0	0	0
d__Bacteria	Actinobacteriota	Actinobacteria	Bifidobacteriales	Bifidobacteriaceae	Gardnerella		f6c0d5e255fc23b608315df8e9efe557	0	0	0	0	0	0	0	0	1.95514e-05	0	0	0	0	0	0	0	0	0	0	0	0	0	0
d__Bacteria	Actinobacteriota	Actinobacteria	Pseudonocardiales	Pseudonocardiaceae	Pseudonocardia		148cf44dc54be4bc9207bbc9a9527c09	0	0	0	0.000106424	0	0	0	0	0	0	0	0	0	0	0	0	0	0	0	0	0	0	0
d__Bacteria	Actinobacteriota	Actinobacteria	Micrococcales	Micrococcaceae	Rothia		77da615b8d019c464a9910185fee274b	0.000385555	0.000427356	0.000379321	0.00153087	0	1.23071e-05	0.000684117	0	0	2.23559e-05	0.000490045	2.91875e-05	0	0	0.000182985	9.77594e-05	0	4.94157e-05	0	3.17786e-05	0	3.58105e-05	0.000356421
d__Bacteria	Actinobacteriota	Actinobacteria	Micrococcales	Dermabacteraceae	Brachybacterium		19b23b503d10795479f12bed782e37bf	0	0	0	0	0.000700993	0	0	0	0	0	0	0	0	0	0	0	0	0	0	0	0	0	0
d__Bacteria	Actinobacteriota	Actinobacteria	Actinomycetales	Actinomycetaceae	F0332		230fc3cf1d4d25f23bd311422e0d7866	0	0	0	0	0	0	4.48601e-05	0	0	0	0	0	0	0	0	0	0	0	0	0	0	0	0
d__Bacteria	Actinobacteriota	Actinobacteria	Actinomycetales	Actinomycetaceae	Actinomyces		f98048af0b532cf7ecb7e88e33c4e91d	0.000422867	0	0.000715815	0	0	0	0.000661687	0	0.000241133	0.000439665	0	0.000197016	0	0.000287703	0	3.91037e-05	1.20572e-05	0	0.000151704	0.000158893	7.15768e-05	0.000250673	0.000342712
d__Bacteria	Actinobacteriota	Actinobacteria	Micrococcales	Cellulomonadaceae	Cellulomonas		917055ce9ec9524b0b9f7cc5f8dc30c3	0	0	0	0	0	0	0	0	0	0	0	0	0	0	0	0	0	0	1.59688e-05	0	0	0	0
d__Bacteria	Actinobacteriota	Actinobacteria	Micrococcales	Micrococcaceae	Kocuria		33cffd2c9eba73e4feee5abe2509b790	0	0	0	0	0	0	0	0	0	0	0	2.91875e-05	0	0	6.09951e-05	0	0	0	0	0	0	0	0
d__Bacteria	Actinobacteriota	Actinobacteria	Corynebacteriales	Corynebacteriaceae	Corynebacterium		91b3388501bb54f4630d8f82c7d5abf5	0	0	4.89446e-05	0	5.39225e-05	0	0	0	7.82054e-05	0	0	3.64844e-05	0	0	0	0	1.80858e-05	0	0	0	0	2.86484e-05	0
d__Bacteria	Actinobacteriota	Actinobacteria	Propionibacteriales	Propionibacteriaceae	Friedmanniella		2873c0c94f25d543d828d19baa013bb7	0	0	0	0	0	0	0	0	0	0	0	0	0	0	0	5.21383e-05	0	0	0	0	0	0	0
d__Bacteria	Actinobacteriota	Actinobacteria	Propionibacteriales	Propionibacteriaceae	Propionibacterium		5c98bc2d8cd8f0fd7014eab7cec5e549	0	0	0	0	0	0	0	0	0.000130342	0	0	0	0	0	0	0	0	0	0	0	0	0	0
d__Bacteria	Actinobacteriota	Actinobacteria	Propionibacteriales	Propionibacteriaceae	Pseudopropionibacterium		400e8ebb8f6ad796624641b016aaa14d	0	0	0	0	0	0	0	0	0	0	0	0	0	2.10514e-05	0	0	0	0	0	0	0	0	0
d__Bacteria	Acidobacteriota	Acidobacteriae	Acidobacteriales	uncultured	uncultured		e452f64afc43fa523909309a210cdd58	0	0	0	2.45594e-05	0	0	0	0	0	0	0	0	0	0	0	0	0	0	0	0	0	0	0
d__Bacteria	Chloroflexi	Chloroflexia	Thermomicrobiales	JG30-KF-CM45	JG30-KF-CM45		ee9f875416783aa5e006e6e0e48e5202	0	0	0	0	0	0	0	0	0	0	0	0	0	0	0	0	0	0	0	0	2.68413e-05	0	0
d__Bacteria	Chloroflexi	AD3	AD3	AD3	AD3		0d1d1a6882192b4ab0a009913899f8e7	0	0	0	0	0	0	0	0	0	0	0	0	0	1.40343e-05	0	0	0	0	0	0	0	0	0
d__Bacteria	Chloroflexi	Ktedonobacteria	Ktedonobacterales	Ktedonobacteraceae	Ktedonobacter		ca4c879af199635f0f00f94454469759	0	0	0	0	0	0	0	0	0	1.49039e-05	0	0	0	0	0	0	0	0	0	0	0	0	0
d__Bacteria	Fusobacteriota	Fusobacteriia	Fusobacteriales	Fusobacteriaceae	Fusobacterium		7ad780a45078dfbf836a95b36c45deef	0	0	0.00131539	0	0	0	0	0	0	0	0	0	0	0	0	0	0	0	0	0.000468734	0	0	0
d__Bacteria	Fusobacteriota	Fusobacteriia	Fusobacteriales	Leptotrichiaceae	Leptotrichia		05159ecef60dee0c9275914d41c8fd53	0	0	0.000232487	0	0	0	0	0	0	0	0	0	0	0	0	0	0	0	0	0	0	0.000229187	0
d__Bacteria	Elusimicrobiota	Elusimicrobia	Elusimicrobiales	Elusimicrobiaceae	Elusimicrobium		109ca96d28ee7d50bef5f34a6475cc1a	0	0	0	0	0	0	0	0	0	0	0.000369418	7.29687e-05	0	0	0	0	0	0	0	0	0	0	0
d__Bacteria	Proteobacteria	Gammaproteobacteria	Burkholderiales	Oxalobacteraceae	Oxalobacter		1f0ed42d95e329ee28736a5c23327f75	6.8405e-05	0	0	0	0	0	0	9.1225e-05	0	0	0	6.56719e-05	0	0	0	0	6.0286e-05	8.64774e-05	3.19377e-05	0	0	0.00013608	0
d__Bacteria	Proteobacteria	Gammaproteobacteria	Burkholderiales	Alcaligenaceae	Achromobacter		7cb41993c0f9f23d47d4d8cf83d82414	0	0	0	0	0	0.00329215	0	0	0	0	0	0	0	0	0	0	0	0	0	0	0	0	0
d__Bacteria	Proteobacteria	Gammaproteobacteria	Burkholderiales	Sutterellaceae	Parasutterella		ce04c001c6c43d28b5c17960d798d01d	4.35304e-05	7.65414e-05	0	0.00430608	0	0	0	0.00404707	0	0	0	2.18906e-05	0.000756297	0	0.00012199	0.00440569	0.000813861	0	0	0	8.9471e-05	0.0010958	8.22509e-05
d__Bacteria	Proteobacteria	Gammaproteobacteria	Burkholderiales	Burkholderiaceae	Burkholderia-Caballeronia-Paraburkholderia		ce2ebf48a28bfc9dcb6a94294816fbd5	0	0	0	0	0	0	0	0	0	0	0	0	0	0	0	0	0	0.000271786	0	0	0	0	0
d__Bacteria	Proteobacteria	Gammaproteobacteria	Burkholderiales	Neisseriaceae	Neisseria		f662f77840121b3d51dc129643a2ba23	7.46236e-05	0	0	0	0	0	0	0	0	0	2.26174e-05	0	0	0	0	0	1.20572e-05	2.47078e-05	0	0	0	0	0
d__Bacteria	Proteobacteria	Gammaproteobacteria	Burkholderiales	Sutterellaceae	Sutterella		3960f0864976f7a79ea638566f628084	0.000342025	0.000975902	2.44723e-05	0.00815371	0.000202209	0.00302139	0	0.000389779	5.86541e-05	0.000372598	0.00459888	9.48594e-05	0	6.31543e-05	0	0.000397555	0	0.00571986	0.00450321	0.00224833	0	0	0.00535316
d__Bacteria	Campylobacterota	Campylobacteria	Campylobacterales	Helicobacteraceae	Helicobacter		7fa907247f8fadeb6254ecf7fedb3d90	0	0	0	0	0	0.000123071	0	0	0	0	0	0	0	0	0	0	0	0	0	0	0	0	0
d__Bacteria	Proteobacteria	Gammaproteobacteria	Pseudomonadales	Moraxellaceae	Enhydrobacter		dacf8c171022f9a31ce4a00b14a9a5aa	0	0	0	0	0.000134806	0	0	0	0	0	0	0	0	0	0	0	0	0	0	0	0	0	0
d__Bacteria	Proteobacteria	Gammaproteobacteria	Pseudomonadales	Moraxellaceae	Acinetobacter		f23982138e4d5ed3fcb068cbac95af41	0	1.91353e-05	0	0.00375758	0	0.000529205	0	0.00189085	0	0	0	0	0	0	0	0.00184439	0	0.00104391	0	0	0	0	0
d__Bacteria	Proteobacteria	Gammaproteobacteria	Pseudomonadales	Pseudomonadaceae	Pseudomonas		14cf9c4f1f5835cf12f020a2cd528929	0	0.000140326	0	0.00618077	0.376305	0.283057	0	0.000804439	0	0	0	0	0	0	0	0.00209205	0	0.000722704	0	0	0	0	0
d__Bacteria	Proteobacteria	Gammaproteobacteria	Enterobacterales	Pasteurellaceae	Aggregatibacter		75d2e81a5f479b70c25af35577c6f1fd	1.86559e-05	0	3.05904e-05	0	0	0	0	0	0	0	0	0	0	0	0	0	0	0	0	0	0	0	0
d__Bacteria	Proteobacteria	Gammaproteobacteria	Enterobacterales	Pasteurellaceae	Haemophilus		599a73cad76351bcc6176f64e183b643	0.013681	0	0.00100336	0.000171916	0.00475192	6.15354e-05	0.00011215	0.000580523	0	0	0.0012138	0.000218906	0	0	0.000343098	0.000918938	0	0.00181603	0.00106991	0	0	0.00196958	7.53967e-05
d__Bacteria	Proteobacteria	Gammaproteobacteria	Enterobacterales	Succinivibrionaceae	Succinivibrio		a1d7db2eb229495c2c82b6983acf7e43	0	0	0	0	0	0	0	0	0	0	0.00577499	0.0171914	0	0	0	0	0	0	0	0	0	0	0
d__Bacteria	Proteobacteria	Gammaproteobacteria	Enterobacterales	Enterobacteriaceae	Enterobacter		3c810bb9d2e77d76f34cd20cd1f74438	0	0	0	0	0	0	0	0	0	0	5.2774e-05	0	0	0	0	0	0	0	0	0	0	0	0
d__Bacteria	Proteobacteria	Gammaproteobacteria	Enterobacterales	Enterobacteriaceae	Escherichia-Shigella		2f4a2b08eec8d8d5f66dc0d20552881f	0.000118154	0.0181467	0.00361578	0.00257055	0.00791313	0.000492283	0.000448601	0.187948	0	0.00131154	0.000196018	0.00577183	0.00184873	0.00210514	0.00136477	0.0026004	0.00034363	0.0268636	0.00139727	0.000556125	8.9471e-05	0.0285409	0.00316666
d__Bacteria	Proteobacteria	Gammaproteobacteria	Enterobacterales	Enterobacteriaceae	Pseudocitrobacter		914039959e3a01ce3e94ab63d4ec6837	0	0	0	0	1.34806e-05	0	0	0	0	0	0	0	0	0	0	0	0	0	0	0	0	0	0
d__Bacteria	Proteobacteria	Gammaproteobacteria	Enterobacterales	Enterobacteriaceae	Raoultella		d8f43db2b2315c1984278483ec7f8d8c	0	0	0	0	0	3.69213e-05	0	0.000439539	0	0	0	0	0	0	0	0	0	0	0	0	0	0	0
d__Bacteria	Proteobacteria	Gammaproteobacteria	Enterobacterales	Hafniaceae	Hafnia-Obesumbacterium		97d1f424a746d7761ab1f6c1f2de2b3b	0	0	0	0	0	0	0	0	0	0	0	0	0	0	3.04976e-05	0	0	0	0	0	0	0	0
d__Bacteria	Proteobacteria	Gammaproteobacteria	Enterobacterales	Morganellaceae	Morganella		ff5b3aec260c9a4e28e1a4b904c0585d	0	0	0	0	0	0	0	0.00367388	0	0	0	0	0	0	0	0	0	0	0	0	0	0	0
d__Bacteria	Proteobacteria	Gammaproteobacteria	Enterobacterales	Morganellaceae	Proteus		f8fb9d0c84a519d2804977dcbd825f0e	0	0	0	0	0	0	0	0.000248795	0	0	0	0	0	0	0	0	0	0	0	0	0	0	0
d__Bacteria	Proteobacteria	Gammaproteobacteria	Enterobacterales	Enterobacteriaceae	Klebsiella		18a9028dff6d3759193ec26771449c1c	0.00363168	0	0.000507801	0	0	0	0	0	0	0	0.000384496	0	0	0	0	0	0	0	0	0	0	0	0
d__Bacteria	Desulfobacterota	Desulfovibrionia	Desulfovibrionales	Desulfovibrionaceae	Bilophila		e21fc8d6fb72d301fc9c60d5767cce74	8.08423e-05	0	0.00028755	0.000188288	0.000323535	0.00100918	0.000224301	0.00110299	0.000397544	0.0011625	0.00111579	0.000335656	0.00106951	0.000287703	0	0.00024114	0.00122381	0.000605342	0.000319377	0	1.78942e-05	0.000365267	9.59594e-05
d__Bacteria	Desulfobacterota	Desulfovibrionia	Desulfovibrionales	Desulfovibrionaceae	uncultured		e8707202237b30ae28569d165c85bf19	0	0	7.9535e-05	0	0	4.92283e-05	0	0.00113617	0	5.96156e-05	0	6.56719e-05	7.63936e-05	0	0	0	0.000204972	0	0	0	0	0.000121756	0.000143939
d__Bacteria	Desulfobacterota	Desulfovibrionia	Desulfovibrionales	Desulfovibrionaceae	Desulfovibrio		635b4155a590bb5baff6c748633871d6	0	0.0165776	0.00511471	0	0	0.00137224	0	0.00470223	0	0	0.0047949	0.00175855	0.00180289	0	0	0	4.22002e-05	0	0	0	0	0.00105283	0
d__Bacteria	Bacteroidota	Bacteroidia	Bacteroidales	Rikenellaceae	Alistipes		6ba1a63b03ed1667ddedc0813b737f0d	0.000167903	0.00457335	0.00173753	0.000335645	0	9.84567e-05	0.00139066	0.00175815	0.00409927	0.00148294	0.000150783	0.000291875	9.16723e-05	0.00730485	7.62439e-05	0.0144684	0.025501	0.00121068	0.00177254	0.00032573	0.0155322	0.00120323	0.0120292
d__Bacteria	Bacteroidota	Bacteroidia	Bacteroidales	Prevotellaceae	Prevotellaceae_UCG-004		b51722bd98b64d63a6ef66acaeab410f	0	0	0	0	0	0	0	0.000928836	0	0	0	0	0	0	0	0	0	0	0	0	0	0	0
d__Bacteria	Bacteroidota	Bacteroidia	Bacteroidales	Prevotellaceae	Paraprevotella		36820592a8e64721e8dc19616305311a	0.0023693	0.0103395	0.00127256	0.0135486	0	0.000652276	0.000829913	0	0	0	0.00224667	0.000736984	0.00568368	0	0	0.0363078	0.00850635	0.000667111	0.00110185	0.00521963	0	0	0.00565475
d__Bacteria	Bacteroidota	Bacteroidia	Bacteroidales	Prevotellaceae	Prevotellaceae_UCG-003		4852a0c2199e8b82b741808e92dbf3a5	0	0	0	0	0.0192638	0.0143685	0	0	0	0	0	0	0	0	0	0	0	0	0	0	0	0.0158784	0
d__Bacteria	Bacteroidota	Bacteroidia	Bacteroidales	Prevotellaceae	Alloprevotella		72f64e85392f13ecee7d26ba5fd93335	0	1.27569e-05	0	0	0.00699645	0.0101164	0.000728977	0.00177474	0	0	0.0225873	0.00678609	0.00048128	0	0	0	0	0	0.0104756	0	0	0	0
d__Bacteria	Bacteroidota	Bacteroidia	Bacteroidales	Prevotellaceae	Prevotella_9		2a035981843ab621533a4d12d244f6ac	0.225581	0.0490247	0.000379321	0.404861	0.163507	0.0716396	0.00597761	0.0396082	0.00107532	0.00386011	0.146003	0.0654238	0.0343007	0	0	0.0024505	0.0055644	0.280755	0.34622	0	0	0.00905288	0.00991124
d__Bacteria	Bacteroidota	Bacteroidia	Bacteroidales	Prevotellaceae	Prevotella_7		ff0422364e39826ec17f3ddc94272307	0	0.011494	0	0	0.0258356	0	0	0.00378169	0	0	0.00870771	0.00167098	0	4.21029e-05	0	0	0	0	0	0	0	0	0
d__Bacteria	Bacteroidota	Bacteroidia	Bacteroidales	Prevotellaceae	uncultured		855c9cf8bb6fdc310bec5917b75f6195	0	0	0	0	0.0161633	0	0.00137945	0.000895663	0	0.0149412	0.0019828	0.00742822	0.00923599	0	0	0	0	0	0	0	0	0.00999112	0
d__Bacteria	Bacteroidota	Bacteroidia	Bacteroidales	Prevotellaceae	Prevotellaceae_NK3B31_group		5409440015e7ac16b07d48dc59f7d46d	0	0	0	0	0.00683468	0.00475669	0	0	0	0.00252621	0	0	0	0	0	0	0	0	0	0	0	0.0220449	0
d__Bacteria	Bacteroidota	Bacteroidia	Bacteroidales	Prevotellaceae	Prevotella		fd0d2f1319fbcbb835875615a2d06108	0.0567077	2.55138e-05	0	0	0.0325018	0.00339676	0.000639257	1.65864e-05	0	0.0019226	0.00128919	0.00220366	0.000817412	0	0	0	0	0	6.38753e-05	0	0	0.00771357	0
d__Bacteria	Bacteroidota	Bacteroidia	Bacteroidales	Prevotellaceae	Prevotellaceae_UCG-001		c63f36a10acedfede6e4995235c3f48c	0	0	0	0	0.00124696	0	0	0	0	0	0	0	0	0	0	0	0	0	0	0	0	0	0
d__Bacteria	Bacteroidota	Bacteroidia	Bacteroidales	uncultured	uncultured		d95e96718caa6f508f3815d2537fe8e9	0	0.000835576	0	0	0	0.000184606	0	0.00052247	0	0.000737743	0.000716219	0.000145937	0	0	0	0	0	0	0	0	0	0	0
d__Bacteria	Bacteroidota	Bacteroidia	Bacteroidales	Muribaculaceae	CAG-873		16a71b1dbe0003fb4d10092d618baac3	0	0	0.00129091	0	0	0	0	0	0	0	0	0	0	0	0	0	0	0	0	0	0	0	0
d__Bacteria	Bacteroidota	Bacteroidia	Bacteroidales	Muribaculaceae	Muribaculaceae		ea1ddbc2728ed1cdaf4f0a38150a02b9	0.00485054	0	0.000379321	0	0.00725258	0.00169222	0.00865801	0.00969473	0	0	0.00357356	0.00134262	0.012223	0	0.000114366	0	0.00426825	0.0117362	0	0	0	0.00386753	0
d__Bacteria	Bacteroidota	Bacteroidia	Bacteroidales	Rikenellaceae	Rikenellaceae_RC9_gut_group		f30021fe9d6fd8fe9ced81f7dc387cdd	0	0	0	0	0.0237866	0.00543358	0	0.0052247	0	0	0	0	0.00320853	0	0	0	0	0	0	0	0	0	0
d__Bacteria	Bacteroidota	Bacteroidia	Flavobacteriales	Flavobacteriaceae	Capnocytophaga		4421ba71ebb68fe84a74704f6cc43880	0	0	0	0	0	0	0	0	0	0	0	0	0	0	0	0	1.20572e-05	0	0	0	0	0	0
d__Bacteria	Bacteroidota	Bacteroidia	Bacteroidales	Porphyromonadaceae	Porphyromonas		5e91850bf50d30c289528e08f448c267	0	0	1.22362e-05	0	0	0	0	0	0	0	0	0	0	0	0	0	0	0	0	0	0	0	0
d__Bacteria	Bacteroidota	Bacteroidia	Bacteroidales	Marinifilaceae	Butyricimonas		e9ccc5951a3ea0f16e2bd386799f62c4	2.48745e-05	0.00161375	0	2.45594e-05	0.000114585	0	0.000459817	0.00131862	0.000110791	0	0.000248792	7.29687e-05	3.05574e-05	0.000498218	0	0.00205946	0.000681232	0.000296494	0.000207595	0	0	0.000128918	0.000287878
d__Bacteria	Bacteroidota	Bacteroidia	Bacteroidales	Marinifilaceae	Sanguibacteroides		9f6281aed8edfd7113ab18e9ec5cc01d	0	0	0	0	0	0	0	0	0	0	0	0.000284578	0	0	0	0	0	0	0	0	0	0	0.00022619
d__Bacteria	Bacteroidota	Bacteroidia	Bacteroidales	Marinifilaceae	Odoribacter		02e0e7cf8aa8041880c82e640ed3c14e	0.000130591	0.00119915	0.000495564	5.73052e-05	6.74032e-06	0.00102764	0.000863558	0.000472711	0.000110791	0.000424761	9.04698e-05	0.000124047	2.29181e-05	0.000364892	0.000129615	0.00792503	0.00279124	0.00187162	0.000327361	0	3.57884e-05	0.000501346	0.00311868
d__Bacteria	Bacteroidota	Bacteroidia	Bacteroidales	Barnesiellaceae	Barnesiella		054cdf3f9e980ce162b6c1cb211c2365	3.10932e-05	0.00192629	0.000152952	0.00211211	0	0.000701504	0.000123365	0.00382316	0.00366262	0.00415074	0	0	6.11149e-05	0.00331911	0.00130377	0.0416846	0.00629989	0.000969782	0.00164479	0	0.000134207	5.01346e-05	0.00970561
d__Bacteria	Bacteroidota	Bacteroidia	Bacteroidales	Barnesiellaceae	uncultured		5b976df182c6737048910e425d37811b	0	0	2.44723e-05	0	0	0	0	0	7.82054e-05	0	6.03132e-05	0	0	0.000203497	0	0	0.000198944	0	0	0	0	0	8.91052e-05
d__Bacteria	Bacteroidota	Bacteroidia	Bacteroidales	Barnesiellaceae	Coprobacter		616a331b8db90a841c3a2323d6b37a94	2.48745e-05	0	0	0	0	0.000270756	0	0.000348314	0	8.94234e-05	2.26174e-05	0	0.000282656	0.000210514	0	0.000247657	0.000229087	0	3.19377e-05	0.000365454	0	0	6.85424e-05
d__Bacteria	Bacteroidota	Bacteroidia	Bacteroidales	Bacteroidaceae	Bacteroides		bfad690571983692244717f38b9c41c7	0.00471373	0.15078	0.00335883	0.0679639	0.00141547	0.017513	0.00722248	0.0397077	0.00618475	0.0912566	0.00971042	0.00167098	0.00831926	0.0446852	0.0235975	0.37202	0.106133	0.0469511	0.00503018	0.388429	0.0761488	0.106185	0.108749
d__Bacteria	Bacteroidota	Bacteroidia	Sphingobacteriales	Lentimicrobiaceae	Lentimicrobium		a255480024a4925935d1bd3d8dc26ae0	0	1.27569e-05	0	0	0	0	0	0	0	0	0	0	0	0	0	0	0	0	0	0	0	0	0
d__Bacteria	Bacteroidota	Bacteroidia	Bacteroidales	Tannerellaceae	Parabacteroides		3ec9a72eea2934c7e20bf5e3840b3935	0.00114423	0.0124571	0.000624044	0.00204661	0.000323535	0.0312969	0.00287105	0.0130783	0.00282191	0.0142034	0.00372434	0.000321062	0.00116118	0.00303141	0.000449839	0.0116073	0.010327	0.0250723	0.00177254	0.0341937	0.00206678	0.00667507	0.00664862
d__Bacteria	Bacteroidota	Bacteroidia	Bacteroidales	Tannerellaceae	Tannerellaceae		964b4e1d99a1441b5dac125d1452b97a	0	0.00182424	0	0	4.71822e-05	6.15354e-05	0	0.00118592	0	0.00312982	0	0	0.000168066	0	0	0	0.00114543	2.47078e-05	0	0	6.26297e-05	0.000408239	0
d__Bacteria	Verrucomicrobiota	Lentisphaeria	Victivallales	vadinBE97	vadinBE97		73e4534012840f855a89906b9a8f88b6	0	0	0	0	0	1.84606e-05	0	0	0	0	0	0	0	0	0	0	0	0	0	0	0	0	0
d__Bacteria	Verrucomicrobiota	Lentisphaeria	Victivallales	Victivallaceae	Victivallaceae		c93069de688ffa95fde6e9c3a03ee3ba	0	0	0	0	0	4.30748e-05	0	0	0	0	0	0	0	0	0	0	0	0	0	0	0	0	0
d__Bacteria	Verrucomicrobiota	Lentisphaeria	Victivallales	Victivallaceae	Victivallis		2e178c985d3c9a62d038acd85e73082f	0	0	0	0	0	0	0	2.48795e-05	0	0	0	0	0	0	0	0	0	0	0	0	0	0	0
d__Bacteria	Proteobacteria	Alphaproteobacteria	Rhodospirillales	uncultured	uncultured		e29329402dcaa155274e7e8c697b5722	0	0	1.22362e-05	0	0	0.000153839	0	5.80523e-05	0	0	0	0	5.34755e-05	1.40343e-05	0	7.82075e-05	9.64576e-05	0	7.98441e-05	0	7.15768e-05	0.000931072	0
d__Bacteria	Proteobacteria	Alphaproteobacteria	Caulobacterales	Caulobacteraceae	Caulobacter		4187fed434317f3fd83e8a5169fdd14b	0	0	0	0	0	0	0	0	0	0	0	0	0	0	0	1.95519e-05	0	0	0	0	0	0	0
d__Bacteria	Proteobacteria	Alphaproteobacteria	Rhizobiales	Rhizobiaceae	Allorhizobium-Neorhizobium-Pararhizobium-Rhizobium		7c45d45ec4536546e117e6de779d8e4b	0	0	1.22362e-05	0	0	0	0	0	0	0	0	0	0	0	0	0	0	0	0	0	0	0	0
d__Bacteria	Proteobacteria	Alphaproteobacteria	Rhizobiales	Rhizobiaceae	Shinella		baa837d914bc14af47ffc60750c52873	0	0	0	0	0	0	0	0	0	0	0	0	0	0	0	0	0	0	0	0	0	1.43242e-05	0
d__Bacteria	Proteobacteria	Alphaproteobacteria	Sphingomonadales	Sphingomonadaceae	Sphingomonas		6156130b08ef41a9038a2121444ca507	0	0	0	0.000245594	0	0.000769193	0	0	0	0	0	0	0	0	0	0	0	0	0	0	0	0	0
d__Bacteria	Proteobacteria	Alphaproteobacteria	Sphingomonadales	Sphingomonadaceae	Novosphingobium		cb051701a19ae21724dcea5055fd5389	0	0	0	0	0	0	0	0	0	0	0	0	0	0	1.52488e-05	0	0	0	0	0	0	0	0
d__Bacteria	Proteobacteria	Alphaproteobacteria	Rhizobiales	Beijerinckiaceae	Methylobacterium-Methylorubrum		139b3a842bac5a67836f791535c71ed2	0	0	0	0	0	0	0	0	0	0	0	0	0	0	0	0.000997145	0	0	0	0	1.78942e-05	0	0
d__Bacteria	Firmicutes	Negativicutes	Veillonellales-Selenomonadales	Selenomonadaceae	Mitsuokella		334048af927954f62cd32ac0271f5abd	0.00355706	0	0	0	0	1.23071e-05	0.0164749	0	0	0	0.000361879	0.00159802	0	0	0	0	0	0	0	0	0	0	0
d__Bacteria	Firmicutes	Negativicutes	Veillonellales-Selenomonadales	Selenomonadaceae	Selenomonas		901453f342aba439f7dcb530bd1c50fa	0	0	2.44723e-05	0	0	0	0	0	0	0	0	0	0	0	0	0	0	0	1.59688e-05	0	0	0	0
d__Bacteria	Firmicutes	Negativicutes	Veillonellales-Selenomonadales	Selenomonadaceae	Megamonas		fadd383dcdfb88f5dc48f7038592a729	0	0	0	0	0.000168508	0	0	0	0	0	0	0	0	0	0	0.0193629	0.00846415	0	0	0	0	0	0.00264574
d__Bacteria	Firmicutes	Negativicutes	Veillonellales-Selenomonadales	Veillonellaceae	Megasphaera		700adbdb1dda39870feef609da8b71ec	0	0	0.000122362	0	0	0	0.00971222	0	0	0	0.00697371	0.00328359	0	0	0	0	0	0	0	0	0	0	0
d__Bacteria	Firmicutes	Negativicutes	Veillonellales-Selenomonadales	Veillonellaceae	Veillonella		887a09354d908590ad7bb6d121043e8a	0.0148812	7.65414e-05	0.00567146	0.00164548	0.0150713	0.000196913	0.000302806	0	5.2137e-05	0	0.000414653	0.000401328	1.52787e-05	0	0.000564205	0.00299795	0	0.00428681	0.0532081	0	0	0.000393915	0.000616882
d__Bacteria	Firmicutes	Negativicutes	Veillonellales-Selenomonadales	Veillonellaceae	Allisonella		d22e9b23ba33f667fca80c3daee7ff80	0.000242527	0	0.000116243	0.000196475	3.37016e-05	0	0.00133459	0	0	0	0.000309105	0.000321062	0.000420165	0	0	0	0	0.000321202	0.000910223	0	0	0	4.79797e-05
d__Bacteria	Firmicutes	Negativicutes	Veillonellales-Selenomonadales	Veillonellaceae	Dialister		7e27faca20639d80bc53e09e7de6a8c4	0	0.0418426	0.00089324	0.0667196	0	0.00680582	0.0273759	0.0026787	0.00839405	0.165202	0.0490874	0.0448685	0.0242168	0	0	0	0	0.0387666	0.02357	0	0.0712547	0	0.000747113
d__Bacteria	Firmicutes	Negativicutes	Acidaminococcales	Acidaminococcaceae	Acidaminococcus		641c5345bf2f1635c6ec345204c88412	0	0	0	0	0	0	0	0	0	0.00174376	6.03132e-05	0	0	0	0	0	0	0	0	0	0	0	0.000143939
d__Bacteria	Firmicutes	Negativicutes	Acidaminococcales	Acidaminococcaceae	Phascolarctobacterium		5881bb20a5699e35017633aa882befb5	0.00999956	0	0.00259407	0	0.00123348	0.00679967	0	0.00811902	0.00013686	0	0.00108564	7.29687e-05	0.000206263	0.00414012	0.000182985	0.00660202	0.000874147	0	0.000934176	0.0396517	0	0.0200037	0.034518
d__Bacteria	Synergistota	Synergistia	Synergistales	Synergistaceae	Cloacibacillus		6cd95b93fa874191c394f2a5fce0c6d1	0	0	5.50627e-05	0	0	3.69213e-05	0	0.000680041	0	0	0	2.91875e-05	0	0	0	0	0.000132629	0	0	0	0	0	0
d__Bacteria	Firmicutes	Clostridia	Peptococcales	Peptococcaceae	uncultured		7e4005d0ecd9f37071f206ccd86bfbd7	0	0	4.28266e-05	0	0	5.53819e-05	0.000190656	0.000497591	3.25856e-05	0.000156491	5.2774e-05	0.000167828	0.000351411	4.912e-05	0	1.30346e-05	0.000813861	0	7.18597e-05	0	0.000214731	0.000293646	0.000322149
d__Bacteria	Firmicutes	uncultured	uncultured	uncultured	uncultured		8e2251d540ea81260be5eaa66ff6b6a0	0	0	0	0	0	0	0	0	0	0	0	0	0	0	0	0	9.64576e-05	0	0	0	8.9471e-05	2.14863e-05	0
d__Bacteria	Firmicutes	Incertae_Sedis	DTU014	DTU014	DTU014		d812d132b5d1346231af32ab136685f4	0	0	0	0	0	0	0	0.000140984	0	0.00026827	0	3.64844e-05	0	8.42058e-05	0	0	0.000144686	8.03004e-05	0	0	0	8.59451e-05	0.000253607
d__Bacteria	Firmicutes	Clostridia	Clostridia_vadinBB60_group	Clostridia_vadinBB60_group	Clostridia_vadinBB60_group		69b43409a31a9825db2422b8257761cc	0	5.7406e-05	0	0	0.000552706	0.00119994	0	0.0106567	2.60685e-05	0	2.26174e-05	8.75625e-05	0	0	0	1.95519e-05	0.000138658	6.79465e-05	1.59688e-05	0	0.000187889	0.000472698	0
d__Bacteria	Firmicutes	Clostridia	Christensenellales	Christensenellaceae	Christensenellaceae_R-7_group		6e3e7d69087e6e868caf14ecf0e14d2a	0.000783548	0.000223246	0.0103457	0.00262785	0.00354541	0.0111071	0.00331965	0.0538974	0.0052528	0.0107532	0.00162846	0.00861031	0.019297	0.00976086	0.0111011	0.00619794	0.0366961	0.00215576	0.00131743	0	0.046516	0.00818627	0.00581925
d__Bacteria	Firmicutes	Clostridia	Christensenellales	Christensenellaceae	uncultured		a3077c0c9c8ac85c693407f31ffdbacf	0	0.000127569	4.28266e-05	0	0.000438121	6.15354e-05	0	0.000787852	8.47226e-05	0	2.26174e-05	0.0002335	0.000213902	0.00124905	0	0	0.00150715	6.79465e-05	0	0	0.00040262	0.00548616	0.000164502
d__Bacteria	Firmicutes	Clostridia	Christensenellales	Christensenellaceae	Christensenella		e2b664be025c10f6ac8b80f46c98fd7b	0	0	0	0	0	6.7689e-05	3.36451e-05	0	0	0	0	0	0	0	0	0	0	0	0	0	0	0	0
d__Bacteria	Firmicutes	Clostridia	Christensenellales	Christensenellaceae	Christensenellaceae		dca62d8927ba66b1c738f3901b9c030a	0	0	0	0	0	0	0	0	0	0	0	0	0	0	0	0	9.0429e-05	0	0	0	0	0	0
d__Bacteria	Synergistota	Synergistia	Synergistales	Synergistaceae	Pyramidobacter		9fb8d40728b10165a4a6069d336936d2	0	0	0	0	0	0	0.000123365	0	0	0.000290626	0	0	0	0	0	0	0	4.32387e-05	0	0	0	0	0
d__Bacteria	Firmicutes	Clostridia	Peptostreptococcales-Tissierellales	Family_XI	Parvimonas		4cbc3567a6fdadc7872671c3502cbe92	0	0	0	0	0	0	2.24301e-05	0	0	0	0	0	0	2.10514e-05	0	0	0	0	0	0	0	0	0
d__Bacteria	Firmicutes	Clostridia	Peptostreptococcales-Tissierellales	Family_XI	Murdochiella		59ba0e02611b67df2ebec6d48ad8dbca	0	0	1.83542e-05	0	0	0	0	0	0	0	0	0	0	0	0	0	0	0	0	0	0	0	0
d__Bacteria	Firmicutes	Clostridia	Peptostreptococcales-Tissierellales	Family_XI	Finegoldia		569418df588c6249c6525811063aacf5	0	0	6.11808e-05	0	0	0	0	2.48795e-05	0	0	0	0	0	0	0	0	0	0	0	6.35571e-05	0	0	1.37085e-05
d__Bacteria	Firmicutes	Clostridia	Peptostreptococcales-Tissierellales	Family_XI	Anaerococcus		41a7562b262780a3214fce5e560d1c92	0	0	0	0	0	0	0	0	0	0	0	0	0	4.21029e-05	0	0	0	0	0	5.56125e-05	0	0	0
d__Bacteria	Firmicutes	Clostridia	Peptostreptococcales-Tissierellales	Family_XI	Ezakiella		d5694b96d7760e595c6a132766250d5d	0	0	4.89446e-05	0	0	0	0	0	0	0	0	0	0	0	0	0	0	0	0	0	0	0	0
d__Bacteria	Firmicutes	Clostridia	Peptostreptococcales-Tissierellales	Family_XI	Fenollaria		108ec75ebd3d17a56bfabec9ab334e0e	0	0	0.000116243	0	0	0	0	0	0	0	0	0	0	2.10514e-05	0	0	0	0	0	0	0	0	0
d__Bacteria	Firmicutes	Clostridia	Peptostreptococcales-Tissierellales	Family_XI	Peptoniphilus		0fdc53867e8dab4b6debd59c857df538	0	0	0.000116243	0	0	0	0	0	0	0	0	0	0	0	0	0	0	0	0	0	0	0	0
d__Bacteria	Firmicutes	Clostridia	Peptostreptococcales-Tissierellales	Peptostreptococcaceae	Terrisporobacter		0a088091fa7dc8e6a3b88ed13b8785e7	0.00181584	0	0	0.00512472	0.00326905	0.000116917	0	0.00363241	0	0.000700484	0	0	0	7.71886e-05	0.0646243	0.000410589	0.00112735	0.00014207	0	0	0	0.0120466	0
d__Bacteria	Firmicutes	Clostridia	Peptostreptococcales-Tissierellales	Peptostreptococcaceae	Intestinibacter		14d30b85f6c5f64a0f07964095bc6034	0.00853819	0	0	0.00447799	0.0166755	0.000929185	0	0.005714	0.000625644	0.01784	0	8.75625e-05	0	0.00696101	0.0106741	0.00226802	0.00169404	8.03004e-05	0	0.00117581	0.00511774	0.0491893	8.22509e-05
d__Bacteria	Firmicutes	Clostridia	Peptostreptococcales-Tissierellales	Peptostreptococcaceae	uncultured		8127bed518b630f484dd14518a4978e9	5.59677e-05	0	0	3.27458e-05	4.71822e-05	0	3.36451e-05	2.48795e-05	0	5.21637e-05	0	1.45937e-05	0	0	1.52488e-05	0	7.83718e-05	0	0	0	0	5.01346e-05	0
d__Bacteria	Firmicutes	Clostridia	Peptostreptococcales-Tissierellales	Peptostreptococcaceae	Romboutsia		dd5ce8d0b040693d540cb5aaf1b9fb3b	0.00416649	0	3.67085e-05	0.00914427	0.000990826	0.000855343	0.00121122	0.0135676	0.00273719	0.0351807	0.000128165	0.00732606	0.0104965	0.0109187	0.0822977	0.00211812	0.0222094	0.00352704	0	0.00316197	0	0.019266	0.00254978
d__Bacteria	Firmicutes	Clostridia	Peptostreptococcales-Tissierellales	Peptostreptococcaceae	Peptostreptococcus		1a03eab87b42c9ce0c5101b738299f36	0	0	0.000122362	0	0	0	0.000123365	0	0	0	0	0	0	7.71886e-05	0	0	0	0	0	7.15018e-05	0	0	2.7417e-05
d__Bacteria	Firmicutes	Clostridia	Peptostreptococcales-Tissierellales	Anaerovoracaceae	Mogibacterium		e313575e5203fd4de66f3a0811571628	0	0	0	0	0	0.000215374	0	0	0	0.00109544	0	0.000218906	9.16723e-05	0	0	0	0	0	0	0	0	0	0
d__Bacteria	Firmicutes	Clostridia	Peptostreptococcales-Tissierellales	Anaerovoracaceae	Family_XIII_UCG-001		0a9d646a84dd1d10d126614c5a681826	0.000267401	0	5.50627e-05	5.73052e-05	0.000316795	0.0011261	0	0.000597109	0.000286753	0.00106563	0.000459888	0.000591047	0.000450722	0.00169113	0	0.000658246	0.000880176	0.000185309	0.000726582	0	0.00105576	0.00100269	0.000479797
d__Bacteria	Firmicutes	Clostridia	Peptostreptococcales-Tissierellales	Anaerovoracaceae	[Eubacterium]_brachy_group		9b89063216501cf8ae88b3dfcb04dfb6	0	0	0	0	0	0	0	0.000124398	6.51712e-05	0.000126683	0	0.000452406	0	8.42058e-05	0	0	0	1.85309e-05	0	0	6.26297e-05	5.72967e-05	0
d__Bacteria	Firmicutes	Clostridia	Peptostreptococcales-Tissierellales	Anaerovoracaceae	Family_XIII_AD3011_group		ac617a43b29da98453b766ea4abbd44a	0.000348244	0.00129482	0.000991129	3.27458e-05	0.000754915	0.00371674	0.00135702	0.0013352	0.00124477	0.00600627	0.00079915	0.00113102	0.0033384	0.000512252	0.00012199	0.00055397	0.00156141	0.000549749	0.000319377	0	0.003552	0.00413969	0.00165187
d__Bacteria	Firmicutes	Clostridia	Peptostreptococcales-Tissierellales	Anaerovoracaceae	[Eubacterium]_nodatum_group		6af7d2d6e768eb9dbbe8ee24e1f01de5	0	0	4.89446e-05	0	0	0	0	0	0	8.94234e-05	0	0	0	0	0	0	0	0	0	0	0	0	0
d__Bacteria	Firmicutes	Clostridia	Peptostreptococcales-Tissierellales	Anaerovoracaceae	S5-A14a		adcb8b9f751ff6b5196fb8f85ca9c912	0	0	2.44723e-05	0	0	0	0	0	0	0	0	0	0	0	0	0	0	0	0	0	0	0	0
d__Bacteria	Firmicutes	Clostridia	Peptococcales	Peptococcaceae	Peptococcus		6bd022bdbe5b490e3db0e198996c21b3	0	0	0	0	0	8.61496e-05	0	1.65864e-05	0	0	0	0	1.52787e-05	0	0	0	0.000223058	0	0	0	0	0.000150404	0.00227561
d__Bacteria	Firmicutes	Clostridia	Eubacteriales	Anaerofustaceae	Anaerofustis		b848efe42302cecc9d403c5da204de58	0	7.01629e-05	0	0	0	0	0	3.31727e-05	0	0	0	0	0	2.10514e-05	0	0	0.000349659	1.23539e-05	0	0	0.000536826	5.72967e-05	0
d__Bacteria	Firmicutes	Clostridia	Eubacteriales	Eubacteriaceae	Eubacterium		0eb6af06dbfd10dc54692877cc227e35	0	0	0	0	0	0	3.36451e-05	0.0019406	0	0	0	6.56719e-05	0	0	0	0	0.000102486	0	0	0	0	0	0
d__Bacteria	Firmicutes	Clostridia	Eubacteriales	Eubacteriaceae	Pseudoramibacter		38131bed5d482ece11c5c40d5ae3fca6	0	0	0	0	0	0	0	0	0	0	0	0	0	0	0	0	0	0	1.59688e-05	0	0	0	0
d__Bacteria	Firmicutes	Syntrophomonadia	Syntrophomonadales	Syntrophomonadaceae	Syntrophomonas		b19be018d802ec2124a8e4c675283cfc	0	0	0	0	0	0	0	0	0	0	0	0	0	0	0	0	9.0429e-05	0	0	0	0	0	0
d__Bacteria	Firmicutes	Bacilli	Lactobacillales	Vagococcaceae	Vagococcus		061602b61568d5e86513fda699871a46	0	0	0	0	0	0	0	0	0	0	0	4.37812e-05	0	0	0	0	0	0	0	0	0	0	0
d__Bacteria	Firmicutes	Bacilli	Lactobacillales	Enterococcaceae	Enterococcus		106e6b17a6a866f059edb6046bdfd2ed	0.107016	0.00012119	0.00668094	9.0051e-05	0.000438121	0	0.00792903	0.0062033	0.000267202	0	5.2774e-05	0.0491007	0	0.000210514	0.0090654	0	6.0286e-05	0.00285993	0.0360017	4.76679e-05	0	0	0.000143939
d__Bacteria	Firmicutes	Bacilli	Lactobacillales	Listeriaceae	Listeria		899f472bcb20419a21a9af29154f02ea	0	0	0	0.00218578	0.0101577	0	0	0	0	0	0	0	0	0	0	0	0	0.00120451	0	0	0	0	0
d__Bacteria	Firmicutes	Bacilli	Staphylococcales	Gemellaceae	Gemella		fd9293c3f107b768237906f08e8f5551	0	0	0.0011502	0	0	0	6.72902e-05	0	3.91027e-05	0	4.52349e-05	0	0	0	0	3.25865e-05	1.20572e-05	0	0	0	0	0	0
d__Bacteria	Firmicutes	Bacilli	Bacillales	Planococcaceae	Lysinibacillus		c5d1d00accb74049558c8cbb67ee4d7d	0	0	0	0	0	0	0	0	0	0	0	0	0	0	0	4.5621e-05	0	0	0	0	0	0	0
d__Bacteria	Firmicutes	Bacilli	Staphylococcales	Staphylococcaceae	Staphylococcus		1542e91c99d9766e4afa866f20f227e2	0	0	0	0	0	0	0.000213086	0	0	0	0	0	0	0	0	0	0	0	0	0	0	0	0
d__Bacteria	Firmicutes	Bacilli	Izemoplasmatales	Izemoplasmatales	Izemoplasmatales		c1b0677cdff63f70d9c6d9e9e049094a	0	0	0	0	0	0.000110764	0	5.80523e-05	0	0	0	3.64844e-05	0	0	0	0	2.41144e-05	0	0	0	5.36826e-05	5.72967e-05	0
d__Bacteria	Firmicutes	Bacilli	Acholeplasmatales	Acholeplasmataceae	Anaeroplasma		61ac76dc8ba1bd8f2d98e2a0b58bc82f	0	0	0	0	0	0.000799961	0	0	0	0	0	0	0	0	0	0.0108187	0	0	3.99221e-05	0	0	0	0
d__Bacteria	Firmicutes	Bacilli	Erysipelotrichales	Erysipelatoclostridiaceae	UCG-004		10e35543c1eb8db842b2c2e643b2363a	0	0.000108434	0	0	0	3.07677e-05	0	0	0	0	0	0	0	0	0	0	0	0	0	0	0	0	0
d__Bacteria	Firmicutes	Bacilli	Erysipelotrichales	Erysipelatoclostridiaceae	Erysipelatoclostridiaceae		a4bbac07f145e83eadc3392f666ac3f3	0	2.55138e-05	0	0	0	0	0	0	0	0	0	0	0	0	0	0	0	0	0	0	0	0	0
d__Bacteria	Firmicutes	Bacilli	Erysipelotrichales	Erysipelotrichaceae	Solobacterium		3a2f5230adcf8acd236f5e86d6e18a7e	6.21863e-05	0	0.000134598	0	0.00042464	0	0	0	0	0	0	0.000167828	0.00024446	0	0	0	0	0	0	1.58893e-05	0	0	0.00161075
d__Bacteria	Firmicutes	Bacilli	Erysipelotrichales	Erysipelotrichaceae	Erysipelotrichaceae_UCG-006		f1a5e5daf09d37be2e9a1aaf68da7e39	0	0	0	0	0.000357237	0	0	0	0	0	0	0	0.000152787	0	0	0	0	0	0	0	0	0	9.59594e-05
d__Bacteria	Firmicutes	Bacilli	Erysipelotrichales	Erysipelotrichaceae	uncultured		ee108f0d70c73888ec3a23c1d4c52689	0	0	0	0	0.000768396	0	0	0	0	0	0	0	0	0	0	0	0	0	0	0	0	0	0
d__Bacteria	Firmicutes	Bacilli	Erysipelotrichales	Erysipelotrichaceae	Holdemania		99cdf6968a8e8cb3a7b952b7a0295c71	0	0	7.34169e-05	0	0	0	0	4.14659e-05	7.16883e-05	0.000171395	2.26174e-05	8.75625e-05	0	4.912e-05	0	7.16902e-05	0.000180858	5.55926e-05	0	0.000516402	0.000286307	0.000229187	0
d__Bacteria	Firmicutes	Bacilli	Erysipelotrichales	Erysipelotrichaceae	Dielma		4b35a1e4325f1dc1f660f619f735803b	0	0	0	0	0	0.000849189	0	0	0	0	0	0	0	0	0	1.95519e-05	0	0	0	0	0	0	0
d__Bacteria	Firmicutes	Bacilli	Erysipelotrichales	Erysipelotrichaceae	[Clostridium]_innocuum_group		4cc4dd9379f5b4afc4f4397ac0baaed7	0	0	0.00018966	0	0	0	0.000325236	0.000920543	8.47226e-05	0.00198967	0	0	0	1.40343e-05	0	1.95519e-05	3.61716e-05	0	0	0.00369426	0	0	0
d__Bacteria	Firmicutes	Bacilli	Erysipelotrichales	Erysipelotrichaceae	Faecalitalea		48de4bb68e99da0a89ad3332efe013f7	0	0	0	0	0	0	0	0	0	0	0	0	0	0	0	5.86556e-05	9.64576e-05	0	0	0.000238339	0	0	0
d__Bacteria	Firmicutes	Bacilli	Erysipelotrichales	Erysipelotrichaceae	Merdibacter		d0e06ee6acc21bb92ea056853dfc2e34	0	0.000146704	0	0	0	0	0	0	0	0	0	0	0	0	0	0	0	0	0	0	0	0	0
d__Bacteria	Firmicutes	Bacilli	Erysipelotrichales	Erysipelotrichaceae	Catenisphaera		8023c73e789f49b09704ad0901486e9c	0	0	0	0	0	4.30748e-05	0	0.000970302	0	0	0	0	0	0	0	0	0	0	0	0	0	0	0
d__Bacteria	Firmicutes	Bacilli	Erysipelotrichales	Erysipelotrichaceae	Holdemanella		11fb5435de9654fcd1ba0ca103e584a3	0.00018034	0	0.206155	0	0.0055001	8.61496e-05	0.0793127	0	0	0.0527151	0.0163072	0.00361195	0.00496558	0	0	0	0.0300043	0	0.00732171	0.0395087	0	0	0.0156825
d__Bacteria	Firmicutes	Bacilli	Erysipelotrichales	Erysipelatoclostridiaceae	Erysipelotrichaceae_UCG-003		c1e8642f8860f09533337e6dcac4c65f	0.0023693	0.00974627	0.0107739	0.000319272	0	1.84606e-05	0.000201871	0.0017084	0.00155107	0	0.000105548	0.00206502	0.000557673	0.00202796	0.0022492	0.0327494	0.00392462	0.000840066	0.00129348	0.0317945	0.0149059	0.0010958	0.00321464
d__Bacteria	Firmicutes	Bacilli	Erysipelotrichales	Erysipelatoclostridiaceae	Erysipelatoclostridium		dae628e64ee06181241318e1f893444b	0.000143029	0	0.000807586	0	0	0	0	0	7.16883e-05	0	0	0	0	0.000273669	0.000304976	0.000892869	0.00306856	0	0	0.000413121	0.000867869	2.14863e-05	0.000219336
d__Bacteria	Firmicutes	Bacilli	Erysipelotrichales	Erysipelatoclostridiaceae	Candidatus_Stoquefichus		af8b016717bdf8a1aa9fc7bfff33eef1	0	0	0	0	0	0	0	0	0	0	0	0	0	0	0	0	1.20572e-05	0	0	0	0	0	0
d__Bacteria	Firmicutes	Bacilli	Erysipelotrichales	Erysipelatoclostridiaceae	Coprobacillus		e9d92991614afbe68bfbf52009970b6a	0	0	0	0	0	0	0	0	0	0	0	0	0	0	0	0	0	0	0	0.00707868	0	0	0
d__Bacteria	Firmicutes	Bacilli	Erysipelotrichales	Erysipelatoclostridiaceae	Catenibacterium		51c88352cb0925e74ba66a7dd7cde265	0.0380083	0	0	0	0.00210298	0.0769193	0.0050692	0	0	0	0.0233035	0.00661826	0.0376009	0	0	0	0	0	0.0236179	0	0	0	0
d__Bacteria	Firmicutes	Bacilli	Erysipelotrichales	Erysipelotrichaceae	Turicibacter		f67d6e431eb6e979bed010f369cfdab5	0.000970107	0	0	0.00199749	0.000397679	4.92283e-05	5.60752e-05	0.0074224	0	0.000149039	2.26174e-05	0	0	0	7.62439e-05	9.12421e-05	0.0102848	0	0	0	0	0.000436888	0
d__Bacteria	Firmicutes	Bacilli	Bacillales	Bacillaceae	Bacillus		fcad212ec9ca292f4e0f19dbad8caec4	0	0	0	0	0	0	7.85053e-05	0	0	0	0	0	0	0	0	0	0	0	0	0	0	0	0
d__Bacteria	Firmicutes	Clostridia	uncultured	uncultured	uncultured		f40ff784e3bb60750f0d4c4a954401fc	0	0	0.000171306	0	0	0	0	3.31727e-05	0	0	0	0	0	0	0	0	3.61716e-05	0	0	0	0.000492091	0	0
d__Bacteria	Firmicutes	Clostridia	Monoglobales	Monoglobaceae	Monoglobus		6cf9377cac40b1f3400cf708e908ae0e	9.32795e-05	0.00128845	0.0015907	0.00308629	6.74032e-05	0.0157346	0.00841128	0.000539057	0.00318035	0.000141587	0.000625749	0.00177314	0.00460653	0.00237881	0.00307263	0.0047511	0.00341822	0.00237195	5.58909e-05	0.0008898	0.00365937	0.00330172	0.0022619
d__Bacteria	Firmicutes	Clostridia	Clostridia_UCG-014	Clostridia_UCG-014	Clostridia_UCG-014		fd0887872e89951a41489518f3c9c75b	0.000192778	0.00264068	0.00160294	0.0115429	0.0011863	0.00158146	0	0.0063277	0.000775537	5.96156e-05	0.00284226	0.00781495	9.93117e-05	0.00291913	0.00626725	0.00339551	0.0220948	0.00111803	0.000806426	0	0.0412909	0.0045336	0.0154769
d__Bacteria	Firmicutes	Clostridia	Oscillospirales	Ruminococcaceae	uncultured		1bcbdd12eedcc25d40345fd8691b8a44	0.000366899	0.00119915	0.00012848	0	0.00110541	0.000559972	6.72902e-05	0.00551497	0.000364959	0.00484377	0.00124396	0.00332737	0.000374329	0.000610492	6.86195e-05	0	0.00724638	0.00557779	0.000359299	0	0.0517322	0.00302957	0.00249494
d__Bacteria	Firmicutes	Clostridia	Oscillospirales	Ruminococcaceae	Incertae_Sedis		4745dee3b51c9f111d4510b3fdc13cbe	0.00013681	0.014798	0.0054145	0.000122797	0.000559446	0.000836882	0.00172712	0.0109387	0.00627599	0.00131154	0.000226174	0.000809953	0.0010084	0.00661016	0.000701444	0.000951524	0.00734283	0.0029217	0.0010779	0.000174782	0.00103786	0.00403942	0.00150108
d__Bacteria	Firmicutes	Clostridia	Oscillospirales	Ruminococcaceae	CAG-352		0467a551d0ac44d40eeeda3946bbb13d	0.00732555	0	0	0	0.00085602	0.00590125	0.0169459	0.000406366	0.000827674	0.00883802	9.80089e-05	0.00380897	0	0.00691891	0	0	0.000415973	0	0	0	0	0.0914169	0
d__Bacteria	Firmicutes	Clostridia	Oscillospirales	Ruminococcaceae	Ruminococcus		bb8d7dea5b8d68c017a276447ec59ed0	0.00368765	0.017579	0.000214133	0.0250997	0.0155297	0.0157777	0.0415069	0.0059628	0.019408	0.0120722	0.0278195	0.0277281	0.0220548	0.0111503	0.0404398	0.00276985	0.0218175	0.041398	0.00474274	0	0.00574404	0.00877356	0.0653484
d__Bacteria	Firmicutes	Clostridia	Oscillospirales	Ruminococcaceae	DTU089		939eb03f92264387524d6970ba7ebefd	0	0	0	0	0	0	0	0.00054735	8.47226e-05	0.000201203	1.50783e-05	2.91875e-05	0.000160427	0	0	0	3.61716e-05	0	0	0	8.9471e-05	7.8783e-05	4.79797e-05
d__Bacteria	Firmicutes	Clostridia	Oscillospirales	Ruminococcaceae	Caproiciproducens		1e02b505287e7a29cdb413b15012e72e	1.86559e-05	0.000708008	0	0	2.69613e-05	0.000916878	0	0	0	0.000201203	0	0	0.000129869	0	0	0	0	1.85309e-05	0	0	0	7.8783e-05	0
d__Bacteria	Firmicutes	Clostridia	Oscillospirales	[Eubacterium]_coprostanoligenes_group	[Eubacterium]_coprostanoligenes_group		a448970de11b09c53971e6ae439c3e85	0.0049065	0.0195053	0.00831447	0.000237407	0.00526419	0.0174576	0.0104188	0.0103996	0.00552	0.0210965	0.00422946	0.0153599	0.0570889	0.00555758	0.00704494	0.00353237	0.0110082	0.0088207	0.00314586	0	0.0174558	0.00865897	0.0054834
d__Bacteria	Firmicutes	Clostridia	Oscillospirales	Ruminococcaceae	Phocea		3b784a4f414f54258c6623e42bf10858	0	0.00012119	0	0	0	0	0.000157011	0	0	7.45195e-05	4.52349e-05	0	4.58362e-05	0	0	3.91037e-05	3.0143e-05	0	0	0	0	0	6.16882e-05
d__Bacteria	Firmicutes	Clostridia	Oscillospirales	Oscillospirales	Hydrogenoanaerobacterium		9d8c376692e09de9da8ad5b704eb8c61	0	3.82707e-05	0	0	2.69613e-05	0	0	0.000356607	0	0	0	0	0	0	0	0	0	0	0	0	0	0.000200539	0
d__Bacteria	Firmicutes	Clostridia	Oscillospirales	Ruminococcaceae	Anaerotruncus		8302230fee8b0e524dc372e6e97211e1	0	0.000133947	1.83542e-05	0	0	7.99961e-05	0.000246731	0.00234697	0	0.000327886	0	7.29687e-05	0	4.912e-05	0	0.000149898	3.0143e-05	4.32387e-05	0	0.000262173	0	0	3.42712e-05
d__Bacteria	Firmicutes	Clostridia	Oscillospirales	Ruminococcaceae	Negativibacillus		8ac67871377691e5f68c2600870352ec	0	0.000459248	6.11808e-05	0	0.000168508	0.000135378	0	0.000315141	0.00465322	0.00447862	0.00164353	0.000561859	0.0074713	6.31543e-05	0	0.000267209	0.000741518	0	0.00213982	0	0	0	0.00372185
d__Bacteria	Firmicutes	Clostridia	Oscillospirales	Ruminococcaceae	Harryflintia		1c56862a67fdf64c02534b22efea1934	0	0	0	0	0	0	0	0	0	0	0	0	0	0	0	0	5.42574e-05	0	0	0	0	0	0
d__Bacteria	Firmicutes	Clostridia	Oscillospirales	Ruminococcaceae	Candidatus_Soleaferrea		ae213fdd39f069d6f8819032b112848f	0	0.000363571	2.44723e-05	0	0.000107845	1.23071e-05	0.000123365	0.000306848	5.2137e-05	3.72598e-05	5.2774e-05	0	0	0.000189463	0	3.91037e-05	0.000367745	0	0	0	0	2.86484e-05	0
d__Bacteria	Firmicutes	Clostridia	Oscillospirales	[Clostridium]_methylpentosum_group	[Clostridium]_methylpentosum_group		5019445f268d12d290ec40f8f6668114	0	0	0	0	0	0	0	4.97591e-05	0	0	0	0	4.58362e-05	0	0	0	0	0	0	0	0	0	0
d__Bacteria	Firmicutes	Clostridia	Oscillospirales	Ethanoligenenaceae	Acetanaerobacterium		65c9b547bb776213fdda869be32e6fcc	0	0	0	0	0	0	0	0	0	0	0	0	0	0	0	0	3.61716e-05	0	0	0	0	0	0
d__Bacteria	Firmicutes	Clostridia	Oscillospirales	Ruminococcaceae	Paludicola		7c6f1c63830e379ac6616bb4382da110	0.000267401	0.000950388	1.83542e-05	0	4.71822e-05	0	2.24301e-05	0.00118592	6.51712e-05	0	0	0.000102156	0.000129869	0.000273669	0	2.60692e-05	0.000337602	0	0	0	0.000205783	0.000436888	0.000212482
d__Bacteria	Firmicutes	Clostridia	Oscillospirales	Ruminococcaceae	[Eubacterium]_siraeum_group		10d07f8c1ac3ca987c212ca51396d38f	5.59677e-05	0.00782635	0	0.000106424	0.00136154	0.0572403	0.00011215	0.00707408	4.56198e-05	0.00129664	6.03132e-05	0.00609289	0.0129793	0.000238583	0.00130377	3.25865e-05	0.00446719	4.94157e-05	0	0	0.000259466	0.000264997	0.00778642
d__Bacteria	Firmicutes	Clostridia	Oscillospirales	Oscillospiraceae	uncultured		dd0f85e40ff3f28553e7dcf117517067	0	0.00563855	0	0.000180102	0	0	0.00351031	0.00925519	0.00550697	0.00587214	0	0.00445839	0	0.00570494	0.000716693	0.00219633	0	0	0	0	0.00434829	0.00299375	0.00365331
d__Bacteria	Firmicutes	Clostridia	Oscillospirales	Oscillospiraceae	NK4A214_group		c0358454295af1d33f469177e5eaa741	0.00106339	0.0286711	0.00228204	0	0.00337016	0.00195067	0.000796268	0.00847563	0.00200727	0.00416564	0.000655906	0.00861031	0.00837274	0.00630842	2.28732e-05	0.000345416	0.00640237	0.00531218	0.00603622	0	0.0644907	0.00409672	0.00287878
d__Bacteria	Firmicutes	Clostridia	Oscillospirales	Oscillospiraceae	UCG-005		1133f83715c58c96946a440e7dfd8121	0.000777329	0.0238426	0.0163169	7.36781e-05	0.0101307	0.00270756	0.00223179	0.0077873	0.00226796	0.00351732	0.00477982	0.00728228	0.00621844	0.0172341	0.025557	0.00181832	0.0128349	0.0032429	0.00177254	0	0.0115328	0.00484874	0.00924638
d__Bacteria	Firmicutes	Clostridia	Oscillospirales	Oscillospiraceae	Sporobacter		e60efe65da7b42591f54e43b3955c3a8	0	0	0	0	0	0	0	5.80523e-05	0	0	0	0	0	0	0	0	0	0	0	0	0	0	0
d__Bacteria	Firmicutes	Clostridia	Oscillospirales	Oscillospiraceae	Papillibacter		8fa71c75a47fa0fecdc2a9a99b670eda	1.86559e-05	5.7406e-05	0	0	0	0	0.00013458	9.95182e-05	3.91027e-05	8.94234e-05	0	0.000175125	9.16723e-05	8.42058e-05	0	0	0.000319516	0	0	0	0.000161048	0	4.79797e-05
d__Bacteria	Firmicutes	Clostridia	Oscillospirales	Oscillospiraceae	UCG-007		490cf92859ac4479ca22386ff930735c	0	0.000146704	0	0	0	0	0	5.80523e-05	0	0	0	0	0	4.21029e-05	0	0	5.42574e-05	0	0	0	0	3.58105e-05	0
d__Bacteria	Firmicutes	Clostridia	Oscillospirales	Oscillospiraceae	UCG-003		a83b7248da24535968bbbefb1b6ebdf7	0.000130591	0.00146704	6.72989e-05	5.73052e-05	0.000721214	0.000806114	0.00143552	0.00118592	0.000312822	0	0.00143998	0.0007005	0.00269669	0.000280686	0	0.00183788	0.00213412	0.0027611	0.00176456	0	0.000608403	0.00512806	0.00199459
d__Bacteria	Firmicutes	Clostridia	Oscillospirales	Oscillospiraceae	UCG-002		04b8458f4bfd4c1c9749a946c7f148ce	0.00184693	0.0422444	0.00286326	9.82375e-05	0.0119843	0.0123932	0.00684117	0.0193563	0.00709714	0.0131974	0.0039279	0.00892408	0.0184338	0.015971	0.000335473	0.00340854	0.0248861	0.012181	0.012791	0	0.0167848	0.0292357	0.0310703
d__Bacteria	Firmicutes	Clostridia	Oscillospirales	Oscillospiraceae	Oscillibacter		c455f0f0c5260373d8c3d2b83c28c5cf	0	0.000618709	0	1.63729e-05	0.000168508	0.000535358	0.000235516	0.00116105	0.000182479	0.000223559	0.000316644	0.000102156	0.000565313	0.000617509	0	0.00031283	0.000440088	0.000228547	3.99221e-05	0.00180343	0.000429461	0.00149688	0.000486651
d__Bacteria	Firmicutes	Clostridia	Oscillospirales	Oscillospiraceae	Oscillospira		6dd1aebbb7e734fabd5193e3f74de2b1	0	0	0	0	0	0	0	0.00127715	0	0	0	5.10781e-05	6.11149e-05	0	0	3.91037e-05	7.83718e-05	0	0	0	0	0	0
d__Bacteria	Firmicutes	Clostridia	Oscillospirales	Butyricicoccaceae	UCG-009		19f97729303020bdcb27d4182b5df95e	0	0.00216867	0.000238605	2.45594e-05	0.000566187	0.000239988	0.000504677	0.000713214	0.000332373	0.000715388	0.000761454	0.000131344	0.00272725	0.00014736	0	0.000136863	0.000476259	0.000327379	0	0	0.000178942	0.00118891	0.00102814
d__Bacteria	Firmicutes	Clostridia	Oscillospirales	Oscillospiraceae	Intestinimonas		8a1545c1c452f4c8a11a62315c2d08b2	0.000690268	0.00304252	0.0035179	6.54916e-05	0.0013548	0.0013907	0	0.00135179	0.000143377	0.000275722	0.00289503	0	0.0105729	0.000561372	0	0.000123829	0.00747546	0.00151953	0.00293028	0	0.000975234	0.000436888	0.000212482
d__Bacteria	Firmicutes	Clostridia	Oscillospirales	Oscillospiraceae	V9D2013_group		e9f5155631078dea9ce8febf52b0d7be	0	0	0	0	0	0	0	0	0	0	0	0	0	0	0	0	3.61716e-05	0	0	0	0	0	2.05627e-05
d__Bacteria	Firmicutes	Clostridia	Oscillospirales	Oscillospiraceae	Flavonifractor		607b6cd6a8b4af781646b1356deb9f69	0	0.000293409	0	0	0	0	0.000291591	0.000190743	0.000221582	0.000424761	0	9.48594e-05	0.000374329	9.82401e-05	0	0.000593073	0.000223058	0	0	0.00487007	0	0	7.53967e-05
d__Bacteria	Firmicutes	Clostridia	Oscillospirales	Oscillospiraceae	Colidextribacter		b45f6f15675f560eb2251768b9a796ca	0.00018034	0.00197094	0.000195779	0	0.000350496	0.00249834	0.000157011	0.000646868	7.16883e-05	0.000976206	0.000407114	0.00133533	0.00146676	4.21029e-05	3.04976e-05	0	0.00288167	0.00132805	0.000151704	0.00243901	0.0037041	0.00123904	0.00131601
d__Bacteria	Firmicutes	Clostridia	Oscillospirales	UCG-010	UCG-010		3a318477a1c9b91b1ba5131dffa8285d	0.000186559	0.0063912	3.05904e-05	3.27458e-05	0.0025074	0.00287986	0	0.00245478	0.00038451	0.00491829	0.000226174	0.00072239	0.00554618	0.000505235	0	7.16902e-05	0.00307459	0.00209399	0.000255501	0	0.00608403	0.00502063	0.00216594
d__Bacteria	Firmicutes	Clostridia	Oscillospirales	Ruminococcaceae	Anaerofilum		aec914b29e96682c7da03c0cccc0e2f0	0	0.00036995	3.05904e-05	0	0	4.30748e-05	0	0.000174157	0	0	0	3.64844e-05	5.34755e-05	0.000112274	0	0	6.63146e-05	0	0	0	0	0.000107431	0
d__Bacteria	Firmicutes	Clostridia	Oscillospirales	Ruminococcaceae	Pygmaiobacter		3fc080d7243299a11f36bbea0760be25	0	0	0	0	0	0	0	0	0	0	0	5.8375e-05	0	0	0	0	0	0	0	0	0	0	0
d__Bacteria	Firmicutes	Clostridia	Oscillospirales	Ruminococcaceae	UBA1819		5291006ef2427233f10df0b5ca786a79	0	0.0018944	0.000110125	0	0	0	0.000100935	0.000937129	0.00013686	0.000625964	0	0.000401328	9.16723e-05	0.000638561	0	8.47248e-05	0.000198944	0.000154424	0	0.00187494	0.00033999	0.000315132	0.000418109
d__Bacteria	Firmicutes	Clostridia	Oscillospirales	Ruminococcaceae	Fournierella		aa7dcac5b1f9fd1ffe2c10b9c7b62696	0.000963888	0.00020411	0.0012175	0	0.00184685	0.00412287	0	0.0003649	0	0.000484377	0.00018094	0.000372141	0.000389607	0.0002456	0	0	0	0.000704173	0.00109386	0.00112019	0	0.00283619	0
d__Bacteria	Firmicutes	Clostridia	Lachnospirales	Lachnospiraceae	Tyzzerella		1e531ad323a2c6368d26f406ca262879	0	0	0	0	0	0.000159992	0	0	0	0	0	0	0	0	0.00173074	1.95519e-05	0	0	0	0	0	0	0
d__Bacteria	Firmicutes	Clostridia	Lachnospirales	Lachnospiraceae	Lachnospiraceae_UCG-010		6a4b065ed2a9086b24cd62ac33918166	0.000223871	0.00230262	0.00092383	0.000221034	8.08838e-05	0.00758117	0.00366732	0.000323434	0.00351273	0.00038005	0.000738836	0.00126966	0.00250571	0.000378926	0.000899678	0.00271771	0.000958547	0.000920367	0.00155696	0.000174782	0.000563668	0.000837965	0.00224134
d__Bacteria	Firmicutes	Clostridia	Lachnospirales	Lachnospiraceae	Tuzzerella		46770c35864882eff8347cac975028bb	0	0	0	0	0	0	0	0	0	0	0	0	0	0	0	0	0	0	0	0.00504485	0	0	0
d__Bacteria	Firmicutes	Clostridia	Lachnospirales	Lachnospiraceae	Anaerostignum		fe3901b51dbac034f0c392b7ceb9e795	0	0	0	0	0	0	0	0	0	0.000260818	0	0	0	0	0	0	0	0	0	0	0	0	0
d__Bacteria	Firmicutes	Clostridia	Lachnospirales	Lachnospiraceae	Epulopiscium		134c1378a4c31801b03ca796efe937cb	0	0	0	0	0	0	0	0	0	0	0	0	0	0	0	0	0	0	0	0	0	0.00100986	0
d__Bacteria	Firmicutes	Clostridia	Lachnospirales	Defluviitaleaceae	Defluviitaleaceae_UCG-011		663f3a177f7dc36af04219bad4b5f2df	2.48745e-05	0	0	0	6.06628e-05	1.23071e-05	0	0.000132691	9.77568e-05	0.000223559	0	0	0	4.21029e-05	0	0	9.0429e-05	4.94157e-05	3.99221e-05	0	0.000107365	0.000551481	0.000143939
d__Bacteria	Firmicutes	Clostridia	Lachnospirales	Lachnospiraceae	[Eubacterium]_hallii_group		39588ae5a2fba3ddc3cad7a75d195554	0.00718252	0.0107349	0.0199511	0.00543581	0.0018064	0.00307062	0.0375367	0.0098523	0.0870622	0.0391079	0.0167972	0.026692	0.0168601	0.0337174	0.0242379	0.0166647	0.0194	0.0150285	0.00272269	0.0404223	0.0423288	0.00174039	0.00967134
d__Bacteria	Firmicutes	Clostridia	Lachnospirales	Lachnospiraceae	Lachnospiraceae_NK4B4_group		3ba52238601e0856e65efc0f4f4ed433	0.000491272	0.000401842	0.00100336	0	0	4.92283e-05	0.000964493	0.00181621	0.000469233	0	0	0	0.00137508	0.00317877	0.000449839	0	0.00286358	0	0	0	0	0.00545035	0.000287878
d__Bacteria	Firmicutes	Clostridia	Lachnospirales	Lachnospiraceae	Sellimonas		3d59ea764f5015e3f1bb427dbdc26a97	0	0	0	0	0	0	0	0	0	0.000119231	0	0	0	0	0	0	0	0	0	0	0	0	0
d__Bacteria	Firmicutes	Clostridia	Lachnospirales	Lachnospiraceae	Lachnospiraceae_UCG-003		9f00bf628e277105fd702de14fb361c5	0	0	0.000140716	0	0.000175248	0.00178453	0	0	0	0	0	0	0	0.000217532	0.000266854	0	0.00025923	0	0	0	0.000241572	0.000666075	5.4834e-05
d__Bacteria	Firmicutes	Clostridia	Lachnospirales	Lachnospiraceae	Lactonifactor		df9df6f71fe044016a16402b266ed8b4	0	0.000108434	7.9535e-05	0	0	0	0	0	0	0	0	0	0	0	0	8.47248e-05	0	0	0	0	0.000125259	0	0
d__Bacteria	Firmicutes	Clostridia	Lachnospirales	Lachnospiraceae	GCA-900066755		07e0ec3db55181faaa710db07ff062d1	0	0	0	0	0	0	0	5.80523e-05	0	0	0	2.18906e-05	0	0	0	0	0	0	0	0	0	0	4.11255e-05
d__Bacteria	Firmicutes	Clostridia	Lachnospirales	Lachnospiraceae	[Eubacterium]_ventriosum_group		d118dedcb8277a28e6d3ae772fe1a2be	0.000292276	0.00298511	0.00140716	0.00481364	0	0.000153839	0.000650472	0	0.00328463	3.72598e-05	0.000610671	2.91875e-05	0	0.00414012	0.00210433	0.00302402	0.00183872	0	0.00019961	0	0.00258571	0.00105283	0.00227561
d__Bacteria	Firmicutes	Clostridia	Lachnospirales	Lachnospiraceae	[Eubacterium]_fissicatena_group		7df5cbcb58e6cb3729136bd55fce43be	0	0	0	0	0	0	0	0.000132691	0.00013686	0.000231011	0	0	0.000213902	0.000133326	0	3.25865e-05	0	0	0	0	0.000384726	0.000365267	0
d__Bacteria	Firmicutes	Clostridia	Clostridiales	Clostridiaceae	Clostridium_sensu_stricto_1		eccab839a45edd87251e3c3f36b9001b	0.0113552	0	1.22362e-05	0.00830107	0.0030264	0.00167376	4.48601e-05	0.0183694	0.0037669	0.0261564	0.000595593	0.0696997	0.0332847	0.00937491	0.00972872	0.00290671	0.0208168	0.0117362	0.012815	0.00034162	0.000411567	0.0211282	0.00887625
d__Bacteria	Firmicutes	Clostridia	Clostridiales	Clostridiaceae	Sarcina		b4a6a08056a0d8394663813ca92b7cd9	0	0	0	0	0	0	0	0	0	0	0	0	0	0.00121397	0	0	0	0	0	0	0	0	0
d__Bacteria	Firmicutes	Clostridia	Oscillospirales	Butyricicoccaceae	Butyricicoccus		052411c15a522470172ed188dfbc42f3	0.00466398	0.00498794	0.00582441	0.00112154	0.00212994	0.00289832	0.0073122	0.000804439	0.00215065	0.00026827	0.00522463	0.00338575	0.00227653	0.00192972	0.0111011	0.0104603	0.00677012	0.00571986	0.00249912	0.0100738	0.00503722	0.00172606	0.0017821
d__Bacteria	Firmicutes	Clostridia	Oscillospirales	Butyricicoccaceae	uncultured		0e797918e3063324f2d591e6c512d441	0.00707681	0	0	0	0	0	0	0	0	0	0	0	0	0	0	0	0	0	0.00019961	0	0	0	0
d__Bacteria	Firmicutes	Clostridia	Oscillospirales	Butyricicoccaceae	UCG-008		1503fcbe0c8e2662a06381f6de947387	0	8.92982e-05	0	0	2.69613e-05	0	3.36451e-05	0	0	0	0	0	0	0	4.57464e-05	0	0.000211001	0	0	0	0	0	0
d__Bacteria	Firmicutes	Clostridia	Oscillospirales	Ruminococcaceae	Faecalibacterium		ec39293a8db6cdfc99fecc1decfa59d7	0.0500911	0.065985	0.0266136	0.0689873	0.0515297	0.0307062	0.0445349	0.0550999	0.0381838	0.0209549	0.0991096	0.105323	0.0885326	0.0223286	0.095038	0.133233	0.0540645	0.0930867	0.091677	0.013633	0.0117297	0.0258122	0.0973851
d__Bacteria	Firmicutes	Clostridia	Lachnospirales	Lachnospiraceae	Lachnospiraceae_NC2004_group		6ac4f8944f1053c749e30ecf8d7c0e27	0	0	1.22362e-05	2.45594e-05	0	0	4.48601e-05	0	0	0	3.01566e-05	2.91875e-05	0	0	0	0	1.80858e-05	0	0	0	0	1.43242e-05	0
d__Bacteria	Firmicutes	Clostridia	Oscillospirales	Ruminococcaceae	Subdoligranulum		f2735c286490a71c359f4d5db6bdd217	0.0144708	0.0230389	0.0487978	0.0113792	0.0137839	0.0115871	0.0317946	0.00666772	0.00615216	0.01357	0.0126281	0.0155204	0.0296331	0.0342928	0.0245124	0.00819223	0.0366901	0.0187471	0.0254863	0	0.024864	0.0187862	0.0258748
d__Bacteria	Firmicutes	Bacilli	Lactobacillales	Lactobacillaceae	Weissella		babb2ebb5ca6d5b569dbcd2b4b628198	3.73118e-05	0	0.000672989	0	0.000923423	0	0.000168226	0.000215623	3.25856e-05	0	0.00725266	3.64844e-05	0	0	1.52488e-05	0	0	0.00454006	0.0294385	0	0	0	0.000575757
d__Bacteria	Firmicutes	Bacilli	Lactobacillales	Lactobacillaceae	Leuconostoc		bf2c7a63827bc0b6e73780bd35ef1b24	0	0	9.78893e-05	0	0	0	0	0	0	0	0	0	0	0	0	0	0	0.000747412	0	0	0	0	0
d__Bacteria	Firmicutes	Bacilli	Lactobacillales	Lactobacillaceae	HT002		34272e5acf8bda74002ed691482dd980	0	5.10276e-05	0	0	0	0	0	0	0	0	0	0	3.05574e-05	0	0	0	0	0	0.0280732	0	0	0	0
d__Bacteria	Firmicutes	Bacilli	Lactobacillales	Lactobacillaceae	Ligilactobacillus		983221711f529bb7d73fcffec66c0293	0	0.000140326	0	0.0115511	8.76241e-05	9.23031e-05	0.0161272	0	0	0	0	0.000882922	0	0	0	0	0	0.0258815	0.0559628	0	0	0	0
d__Bacteria	Firmicutes	Bacilli	Lactobacillales	Lactobacillaceae	Liquorilactobacillus		43ccc3e9a954a5e34cbf818de19129f0	0	0	0	0	0	0	0	0	0	0	0	0	0	0	0	0	0	0	0	1.58893e-05	0	0	0
d__Bacteria	Firmicutes	Bacilli	Lactobacillales	Lactobacillaceae	Companilactobacillus		ef7471e95047dfc5e3794836143f92f3	0	0	0	0	0	0	3.36451e-05	0	0	0	0	0	0	0	0	0	0	0	0	0	0	0	0
d__Bacteria	Firmicutes	Bacilli	Lactobacillales	Lactobacillaceae	Lactiplantibacillus		d4e2333fc1b0c2cae161d9df32e2207d	0	0	0	0	0	0	0.00013458	0	0	0	0	0	0	0	0	0	0	0	0	0	0	0	0
d__Bacteria	Firmicutes	Bacilli	Lactobacillales	Lactobacillaceae	Latilactobacillus		ecbd98f14c41c8a907b436c788278292	0	0	0	0	0	0	0	0	0	0	4.52349e-05	0	3.05574e-05	0	0.000137239	1.30346e-05	0	0	0	0	0	0	2.05627e-05
d__Bacteria	Firmicutes	Bacilli	Lactobacillales	Lactobacillaceae	Lacticaseibacillus		82b85263c8200115da4f1de56abc17b8	5.59677e-05	0	0	0	0	0	0	2.48795e-05	0	0	0	0	0	0	0	0	1.80858e-05	0	0	0	0	7.8783e-05	0
d__Bacteria	Firmicutes	Bacilli	Lactobacillales	Lactobacillaceae	Pediococcus		c1f24f988ee87b7b21097275c7f00458	0	0.00028703	0	0	0	0	0	0	0	0	0	0	0	0	0	0	0	0	0	0	0	0	0
d__Bacteria	Firmicutes	Bacilli	Lactobacillales	Lactobacillaceae	Lactobacillus		f3ca08f9bbac735a9686685ad95f238e	0.00103229	0.000223246	0	0	4.71822e-05	0	0.00013458	0	1.95514e-05	0.000104327	0.000776532	0.000372141	0	2.80686e-05	0	0	0	0.000290317	0.000455112	0	0	0	0
d__Bacteria	Firmicutes	Bacilli	Lactobacillales	Lactobacillaceae	Limosilactobacillus		6c7a7724773d8ff99763aafa0a02ece2	0.000702706	0	2.44723e-05	0	7.41435e-05	0	0.0225422	0	0	4.47117e-05	0	0	0	1.40343e-05	0	0	0	0.00352087	1.59688e-05	0	8.9471e-06	0	0
d__Bacteria	Firmicutes	Bacilli	Lactobacillales	Streptococcaceae	Streptococcus		849154d1fef3cbacbdede1343a55ac92	0.0764146	0.000637845	0.159884	0.00053212	0.00422618	0.000239988	0.0753875	9.1225e-05	0.0097822	0.00179592	0.0685912	0.00267066	0.000168066	0.000687681	0.00956099	0.00144032	0.000108515	0.0521397	0.000758519	0.00177166	2.68413e-05	0.000465536	0.00532575
d__Bacteria	Firmicutes	Bacilli	Lactobacillales	Streptococcaceae	Lactococcus		c5c200356c53f3783d634aa0406cf3e9	0.00296629	0	0.000238605	0	0.000303314	0	0.000358881	0	0	0	0.000113087	0.000197016	4.58362e-05	0	0.00911115	0	0.000120572	8.64774e-05	0	0.000381343	0	0	0
d__Bacteria	Firmicutes	Bacilli	RF39	RF39	RF39		d6b5bc48fc477d27c03b9ed526f4ab17	0	8.92982e-05	0.000409911	0.00198112	0	0.00140301	0.000123365	2.48795e-05	0	0	9.80089e-05	0.000145937	0.000175705	0	0.000114366	0.000202036	0.000241144	0.000444741	0	0	0.00074261	4.29726e-05	5.4834e-05
d__Bacteria	Firmicutes	Clostridia	Lachnospirales	Lachnospiraceae	[Eubacterium]_oxidoreducens_group		980d1b2bf9ef0756895e9aa7d36f4e4e	0	0	0	4.91187e-05	0	3.69213e-05	5.60752e-05	0	3.25856e-05	1.49039e-05	1.50783e-05	0	0	0	0	2.60692e-05	1.80858e-05	0	0	0	0	2.14863e-05	0
d__Bacteria	Firmicutes	Clostridia	Lachnospirales	Lachnospiraceae	Blautia		38f9479d2f37d1036274704b09d2e3c5	0.0679821	0.048355	0.178183	0.0654507	0.0235507	0.0245711	0.166083	0.0764134	0.266883	0.0769265	0.10986	0.116538	0.0913209	0.12901	0.275431	0.052034	0.0833635	0.0292232	0.0434991	0.00422655	0.126127	0.0234057	0.102149
d__Bacteria	Firmicutes	Clostridia	Lachnospirales	Lachnospiraceae	Fusicatenibacter		0ae1308cf1201de65c4edfcd616e89b2	0.00409808	0.0186378	0.0369716	0.00288982	0.0104273	0.0011261	0.0529574	0.0180294	0.0159539	0.00266035	0.0329762	0.0108723	0.0472571	0.0425169	0.0310846	0.0139926	0.0252538	0.0266721	0.0089665	0.000286007	0.00298833	0	0.0380685
d__Bacteria	Firmicutes	Clostridia	Lachnospirales	Lachnospiraceae	Eisenbergiella		8a62eac5d654cfbf22bd1cc9a292b307	0	0	0	0	0	0	0.000145795	0.00657649	0.000143377	0.00193006	0	0	0	0	0	0	0	0	0	0	0	0	0
d__Bacteria	Firmicutes	Clostridia	Lachnospirales	Lachnospiraceae	[Ruminococcus]_gnavus_group		8bcecfcbbe56c319b7884ef6b4617200	0	0	0	0	0	0	0	0	0	0	0	0	0	0	0	0.000475762	0	0.00119215	0	0.0280605	0	0.000938234	0
d__Bacteria	Firmicutes	Clostridia	Lachnospirales	Lachnospiraceae	Dorea		547f7f631b685c5f07486e3170f16ea4	0.0163426	0.0185868	0.0299725	0.0171424	0.0164936	0.00533512	0.0499406	0.0169844	0.0240938	0.0106861	0.0357959	0.0257726	0.0805876	0.0356682	0.0252749	0.00641301	0.0308725	0.0142997	0.017917	0.0454672	0.03739	0.0115883	0.0285685
d__Bacteria	Firmicutes	Clostridia	Lachnospirales	Lachnospiraceae	[Eubacterium]_xylanophilum_group		4bfd753da576fb90bc4e253a4657f7a8	0.000466398	0.00487313	0.00132762	0.00374121	0.00181989	0.00294139	0	0.00184109	0.000299788	0.00283919	0	0.00585209	0.000794494	0.00158588	0.00639686	0.000814661	0.00575128	0.00554073	0.000223564	0	0.00866974	0.00270727	0.00156277
d__Bacteria	Firmicutes	Clostridia	Lachnospirales	Lachnospiraceae	Cuneatibacter		c363eac27402a99c2761e3b6d83acaa0	0	0	0	0	0	0	0	0	0	0	0	0	0	0	0	0	0	0	0	0	6.26297e-05	0	0
d__Bacteria	Firmicutes	Clostridia	Lachnospirales	Lachnospiraceae	[Bacteroides]_pectinophilus_group		e4684b46963d2d049855a685ab1dc3b8	0.000634301	0.000708008	0	0	0	0	0	0	0	0	0	0	0	0	0.0224233	0	0	0.00523806	0	0	0	0.00300808	0.000143939
d__Bacteria	Firmicutes	Clostridia	Lachnospirales	Lachnospiraceae	Lachnospiraceae_FCS020_group		902ec3129942c907a29c695d6265baef	8.08423e-05	0.000363571	0.000360967	2.45594e-05	4.04419e-05	9.23031e-05	7.85053e-05	0.000174157	8.47226e-05	0.000417309	0.000143244	0.000189719	0.000213902	0.000406995	0.000213483	0.00016945	0.000229087	7.41235e-05	0	0	0.000348937	0.000644588	0.000171356
d__Bacteria	Firmicutes	Clostridia	Lachnospirales	Lachnospiraceae	Anaerostipes		361d5fcf93ca753fe4872c98a62972b3	0.00669747	0.0579609	0.0358214	0.00356111	0.00283093	0.0242142	0.00381311	0.0183445	0.0882939	0.0045904	0.00293273	0.00520267	0.0284643	0.0477517	0.0255341	0.00990628	0.0231438	0.0121748	0.00128549	0.00156509	0.0738226	0.000938234	0.021399
d__Bacteria	Firmicutes	Clostridia	Lachnospirales	Lachnospiraceae	Catenibacillus		d9d68946d46a0cd1c8c60e25bd8dd135	0	0	0	0	0	0	0	6.63454e-05	0	0.000111779	0	0	0	0	0	0	0	0	0	0	0	0	0
d__Bacteria	Firmicutes	Clostridia	Lachnospirales	Lachnospiraceae	GCA-900066575		5c9ca1b103fd1872258e4719e35884f6	0.000205215	0.00129482	0.000226369	0.00122797	0.000370717	0.000430748	0.000381311	0.000630282	0.000104274	0	0.000286488	0.000488891	0.000397247	0.000308755	0.000152488	0.00106884	0.000331573	0.000858597	0.000159688	0	0	0.000515671	0.00063059
d__Bacteria	Firmicutes	Clostridia	Oscillospirales	UCG-011	UCG-011		69eb8958d4b40594091e5467b72c6343	0	0	0	0	0	0	0	0	0	0	0	2.18906e-05	0	0	0	0	0	0	0	0	0	0	0
d__Bacteria	Firmicutes	Clostridia	Lachnospirales	Lachnospiraceae	Hungatella		88b29218e2c5d84df9a59ae2d1aff494	0	0	0	0	0	0	0	0.00520812	0	0.00817479	0	0	0	0.000435063	0	8.47248e-05	0	0	0	8.73911e-05	0	0	0
d__Bacteria	Firmicutes	Clostridia	Lachnospirales	Lachnospiraceae	Lachnoanaerobaculum		3fc93095b82b79733c28540f9fc72342	0	0	0.000122362	0	0	0	0	0	0	0	0	0	0	0	0	0	0	0	0	0	0	0	0
d__Bacteria	Firmicutes	Clostridia	Lachnospirales	Lachnospiraceae	Johnsonella		5883cda2900290481446fe37ef59feff	0	0	0.000104007	0	0	0	0	0	0	0	0	0	0	0	0	0	0	0	0	0	0	0	0
d__Bacteria	Firmicutes	Clostridia	Lachnospirales	Lachnospiraceae	Stomatobaculum		40a8d26e6c1bbcb53ff0d7b9c92e1d08	0	0	0.000201897	0	0	0	0	0	0	0	0	0	0	0	0	0	0	0	0	0	0	0	0
d__Bacteria	Firmicutes	Clostridia	Lachnospirales	Lachnospiraceae	Lachnospiraceae_NK3A20_group		1cdbb9e95627bc14076c45cdf703583c	0	0	0	0	0	0	0	0	0	0	0	0.0081579	0.00311686	0	0	0	0	0	0	0	0	0	0
d__Bacteria	Firmicutes	Clostridia	Lachnospirales	Lachnospiraceae	Lachnoclostridium		8ab211ae1a2761d07dd16c47b5625e80	0.001536	0.00142877	0.000208015	0.000851391	0.00114585	0.000701504	0.0088038	0.00140984	0.00118612	0.000208655	0.00331722	0.0016418	0.00132161	0.000217532	0.00188322	0.00151201	0.0010128	0.00168631	0.00120565	0.0252878	0.000590509	0.000759182	0.000507214
d__Bacteria	Firmicutes	Clostridia	Lachnospirales	Lachnospiraceae	UC5-1-2E3		fe0c80e89674053792773173e4de5712	0	0	0	0	0	0	0	0.000348314	0	0	0	0	0	0	0	0	0	0	0	0	0	0	0
d__Bacteria	Firmicutes	Clostridia	Lachnospirales	Lachnospiraceae	Lachnospiraceae_UCG-004		690e20086081804c728c410458f2f636	0.00115667	0.00433734	0	0.00165366	0.00103127	0.000319984	0.000235516	0.000414659	7.82054e-05	5.21637e-05	0.00346047	0.00142289	0.000847969	0	0.00012199	0.00271119	0.000349659	0.00224224	0.000495034	0.000476679	0.000125259	0.00113161	0.00192604
d__Bacteria	Firmicutes	Clostridia	Lachnospirales	Lachnospiraceae	Oribacterium		6608028879de8da2d8106879bdb3110e	0	0	0.000146834	0	0.00545966	0	0	0	0	0	0	0.00518808	0	0	0	0	0	0	3.99221e-05	0	0	0	0
d__Bacteria	Firmicutes	Clostridia	Lachnospirales	Lachnospiraceae	Lachnospiraceae_UCG-001		769f70473aa8644826fb887c1b01d94c	0	0	0.000899358	0.00359385	0	0	0	0	0.000110791	0	0	0	0	0	0.0180851	0.00436007	0.00588391	0.000277963	0.000902239	0	0	0	0.000123376
d__Bacteria	Firmicutes	Clostridia	Lachnospirales	Lachnospiraceae	[Ruminococcus]_gauvreauii_group		c01510bff7b77875a8b1558ee4d6530d	0.00613779	0.00247484	0.0274029	0.00260329	0.00746153	0.00099072	0.0195142	0.016379	0.00890239	0.000693032	0.00690586	0.00342223	0.00281128	0.00303141	0.00384269	0.00322606	0.0209916	0.00254491	0.0118888	0	0.0320485	0.00176904	0.00692964
d__Bacteria	Firmicutes	Clostridia	Lachnospirales	Lachnospiraceae	Marvinbryantia		eaa38f770c5316bbb0c7cc9fb418403f	0.00123751	0.00984832	0.00237381	0.000311085	0.000936904	0.00293524	0.00661687	0.00329239	0.00212458	0.00759354	0.00176416	0.00572805	0.00461417	0.00510147	0.00865368	0.00342158	0.0021703	0.0010192	0.00154898	0	0.0049567	0.00484157	0.00180267
d__Bacteria	Firmicutes	Clostridia	Lachnospirales	Lachnospiraceae	CAG-56		fe97c0f5687f08c0701faadb7f7d6cb5	0.0035384	0.0185613	0.00876109	0.00293894	0	0	0.00991409	0	0.00358442	0.0017065	0.000912237	0.00179503	0.00048128	0.00183849	0.00974397	0.00578735	0.00381007	0.00336026	0.00638753	0	0	0.0050063	0.00359848
d__Bacteria	Firmicutes	Clostridia	Lachnospirales	Lachnospiraceae	[Ruminococcus]_torques_group		5c0644f23e7db04b7c8bd37098828313	0.020167	0.0190141	0.0139247	0.0080964	0.00277701	0.00854727	0.0398582	0.0170093	0.040934	0.0459935	0.0166992	0.0165712	0.0187699	0.022511	0.0105522	0.00992583	0.0313909	0.00565192	0.0101163	0.00313019	0.00240677	0.00315132	0.0207547
d__Bacteria	Firmicutes	Clostridia	Lachnospirales	Lachnospiraceae	Coprococcus		4a8a9f963e44bf08225fa5690c51fce9	0.020876	0.0272615	0.0110676	0.0109617	0.0140064	0.00231373	0.0456116	0.0135013	0.0134057	0.0386086	0.0364895	0.0518151	0.0313061	0.0555548	0.0305204	0.0080293	0.010321	0.0216008	0.0158491	0.000286007	0.0275034	0.00597319	0.0122554
d__Bacteria	Firmicutes	Clostridia	Lachnospirales	Lachnospiraceae	Agathobacter		f7a1c2a7dc74eb24446faaa79f519ee6	0.031827	0.00625726	0.00310798	0.000147356	0.000694253	0.00668275	0.000661687	0	0.00630206	0	0.0858407	0.0193951	0.00633303	0.11565	0.00456701	0.00691485	0.0532566	0.0117609	0.0388841	0.000579959	0.049057	0	0.00150108
d__Bacteria	Firmicutes	Clostridia	Lachnospirales	Lachnospiraceae	Roseburia		a4d98ca36dc66a0161e195b9a625b708	0.0169022	0.00370588	0.00812481	0.030339	0.00368695	0.00307677	0.00687482	0.00314312	0.000325856	0.00378559	0.0290333	0.00399139	0.007647	0.00190165	0.00336236	0.0145661	0.0164762	0.0148618	0.00456709	0	0.00661191	0.00207701	0.00397546
d__Bacteria	Firmicutes	Clostridia	Lachnospirales	Lachnospiraceae	Lachnospira		d4535a084421c28e38562926571e17bf	0.00208946	0.00350815	0.000324258	0.0207117	0.00063359	0.00145839	0.00108786	8.29318e-05	0	0.00271251	0.0133518	0.00383086	0.00184109	0.00119993	0.00175361	0.0277767	0.00604066	0.00851185	0.000966114	0.0181535	0.000420514	7.16209e-05	0.00315295
d__Bacteria	Firmicutes	Clostridia	Lachnospirales	Lachnospiraceae	[Eubacterium]_eligens_group		7e3e371ef86710a1d15916b6ac9b8bab	0.000230089	0.00966335	0.000611808	0.0031436	0.00204906	0.00589509	0.00242245	0.00978595	0.00109488	0	0.0126959	0.0132657	0.000534755	0.000954332	0	0.00602198	0.000452145	0.00344057	0.000798441	0.00128703	0.00107365	0.000386753	0.0211865
d__Bacteria	Firmicutes	Clostridia	Lachnospirales	Lachnospiraceae	Lachnospiraceae_ND3007_group		ad9a6343a04a31c1ec53dfd69875c5f0	0.00638032	0.0100269	0.0217131	0.00401955	0.00121326	0.000418441	0.00100935	0.00164205	0.000423613	0.000700484	0.00754669	0.00398409	0.00927418	0.00162096	0.0285152	0.00934579	0.00156141	0.00494157	0.0041998	0	0.0168295	0.00142526	0.00163816
d__Bacteria	Firmicutes	Clostridia	Lachnospirales	Lachnospiraceae	Howardella		aaec55533197431266f03a36f3b59f07	0.000186559	0	0.000305904	0	8.08838e-05	0.000313831	0	0	0	0.00105073	0.000980089	0.00180962	0.0014362	0.00449799	0	0	0	9.26544e-05	0	0	0	0	0
d__Bacteria	Firmicutes	Clostridia	Lachnospirales	Lachnospiraceae	[Eubacterium]_ruminantium_group		da9a9dbda2b63a35ed52b64ce95064f3	0.00108826	0	0	0.00621352	0	0.0207005	0.000605612	0.000787852	0.00381252	0.00408367	0.00300058	0.000430516	0.0261495	0.000105257	0.00376645	0	0.00158552	0.000265609	0.00200409	0	0.001861	0	0.00107612
